# Supplementary material for: 4-[(2-Hy­droxy­naphthalen-1-yl)(morpholin-4-yl)meth­yl]benzonitrile
Source: Acta Crystallogr Sect E Struct Rep Online. 2011 Nov 30;67(Pt 12):o3484. doi: 10.1107/S160053681104997X (PMC3239108; doi:10.1107/S160053681104997X)
Supplement: Supplementary file 1 [file e-67-o3484-sup1.cif]

##############################################################################
#                                                                            #
# This CIF contains the data in a paper accepted for publication in          #
# Acta Crystallographica Section E. It conforms to the requirements of       #
# Notes for Authors for Acta Crystallographica Section E, and has been       #
# peer reviewed under the auspices of the IUCr Commission on Journals.       #
#                                                                            #
# Full details of the Crystallographic Information File format               #
# are given in the paper "The Crystallographic Information File (CIF):       #
# a New Standard Archive File for Crystallography" by S. R. Hall, F. H.      #
# Allen and I. D. Brown [Acta Cryst. (1991), A47, 655-685].                  #
#                                                                            #
# The current version of the core CIF dictionary is obtainable from          #
# ftp://ftp.iucr.org/pub/cif_core.dic.                                       #
#                                                                            #
# Software is freely available for graphical display of the structure(s)     #
# in this CIF. For information consult the CIF software page                 #
# http://www.iucr.org/resources/cif/software.                                #
#                                                                            #
# This file may be used for bona fide research purposes within the           #
# scientific community so long as proper attribution is given to the journal # 
# article from which it was obtained.                                        #
#                                                                            #
##############################################################################
data_I
_audit_creation_method     SHELXL-97
_chemical_name_systematic
;
4-[(2-Hydroxynaphthalen-1-yl)(morpholin-4-yl)methyl]benzonitrile
;
_chemical_name_common     ?
_chemical_formula_moiety     'C22 H20 N2 O2'
_chemical_formula_sum     'C22 H20 N2 O2'
_chemical_formula_iupac     'C22 H20 N2 O2'
_chemical_formula_weight     344.40
_chemical_melting_point     ?
_symmetry_cell_setting     trigonal
_symmetry_space_group_name_H-M     'R -3'
_symmetry_space_group_name_Hall     '-R 3'
loop_
    _symmetry_equiv_pos_as_xyz
    'x, y, z'
    '-y, x-y, z'
    '-x+y, -x, z'
    'x+2/3, y+1/3, z+1/3'
    '-y+2/3, x-y+1/3, z+1/3'
    '-x+y+2/3, -x+1/3, z+1/3'
    'x+1/3, y+2/3, z+2/3'
    '-y+1/3, x-y+2/3, z+2/3'
    '-x+y+1/3, -x+2/3, z+2/3'
    '-x, -y, -z'
    'y, -x+y, -z'
    'x-y, x, -z'
    '-x+2/3, -y+1/3, -z+1/3'
    'y+2/3, -x+y+1/3, -z+1/3'
    'x-y+2/3, x+1/3, -z+1/3'
    '-x+1/3, -y+2/3, -z+2/3'
    'y+1/3, -x+y+2/3, -z+2/3'
    'x-y+1/3, x+2/3, -z+2/3'
_cell_length_a     18.294(3)
_cell_length_b     18.294(3)
_cell_length_c     28.738(6)
_cell_angle_alpha     90.00
_cell_angle_beta     90.00
_cell_angle_gamma     120.00
_cell_volume     8329(4)
_cell_formula_units_Z     18
_cell_measurement_reflns_used     3326
_cell_measurement_theta_min     3.08
_cell_measurement_theta_max     25.20
_cell_measurement_temperature     298(2)
_exptl_crystal_description     'block'
_exptl_crystal_colour     'colourless'
_exptl_crystal_size_max     0.20
_exptl_crystal_size_mid     0.15
_exptl_crystal_size_min     0.10
_exptl_crystal_density_diffrn     1.236
_exptl_crystal_density_meas     ?
_exptl_crystal_density_method     'not measured'
_exptl_crystal_F_000     3276
_exptl_absorpt_coefficient_mu     0.080
_exptl_absorpt_correction_type     multi-scan
_exptl_absorpt_process_details     '(CrystalClear; Rigaku, 2005)'
_exptl_absorpt_correction_T_min     0.910
_exptl_absorpt_correction_T_max     1.000
_exptl_special_details     ?
_diffrn_ambient_temperature     298(2)
_diffrn_radiation_type     MoK\a
_diffrn_radiation_wavelength     0.71073
_diffrn_radiation_source     'fine-focus sealed tube'
_diffrn_radiation_monochromator     graphite
_diffrn_measurement_device_type     'Rigaku Mercury2'
_diffrn_measurement_method     'CCD profile fitting'
_diffrn_detector_area_resol_mean     13.6612
_diffrn_reflns_number     24077
_diffrn_reflns_av_R_equivalents     0.1375
_diffrn_reflns_av_sigmaI/netI     0.0817
_diffrn_reflns_theta_min     3.08
_diffrn_reflns_theta_max     25.20
_diffrn_reflns_theta_full     25.20
_diffrn_measured_fraction_theta_max     0.998
_diffrn_measured_fraction_theta_full     0.998
_diffrn_reflns_limit_h_min     -21
_diffrn_reflns_limit_h_max     21
_diffrn_reflns_limit_k_min     -21
_diffrn_reflns_limit_k_max     21
_diffrn_reflns_limit_l_min     -34
_diffrn_reflns_limit_l_max     34
_diffrn_standards_number     ?
_diffrn_standards_interval_count     ?
_diffrn_standards_interval_time     ?
_diffrn_standards_decay_%     ?
_refine_special_details
;
 Refinement of F^2^ against ALL reflections.  The weighted R-factor wR and
 goodness of fit S are based on F^2^, conventional R-factors R are based
 on F, with F set to zero for negative F^2^. The threshold expression of
 F^2^ > 2sigma(F^2^) is used only for calculating R-factors(gt) etc. and is
 not relevant to the choice of reflections for refinement.  R-factors based
 on F^2^ are statistically about twice as large as those based on F, and R-
 factors based on ALL data will be even larger.
;
_reflns_number_total     3326
_reflns_number_gt     1786
_reflns_threshold_expression     I>2sigma(I)
_refine_ls_structure_factor_coef     Fsqd
_refine_ls_matrix_type     full
_refine_ls_R_factor_all     0.1514
_refine_ls_R_factor_gt     0.0805
_refine_ls_wR_factor_gt     0.1786
_refine_ls_wR_factor_ref     0.2101
_refine_ls_goodness_of_fit_ref     1.025
_refine_ls_restrained_S_all     1.032
_refine_ls_number_reflns     3326
_refine_ls_number_parameters     235
_refine_ls_number_restraints     7
_refine_ls_hydrogen_treatment     constr
_refine_ls_weighting_scheme     calc
_refine_ls_weighting_details
         'calc w=1/[\s^2^(Fo^2^)+(0.0825P)^2^+7.1283P] where P=(Fo^2^+2Fc^2^)/3'
_atom_sites_solution_hydrogens     geom
_atom_sites_solution_primary     direct
_atom_sites_solution_secondary     difmap
_refine_ls_shift/su_max     0.000
_refine_ls_shift/su_mean     0.000
_refine_diff_density_max     0.215
_refine_diff_density_min     -0.270
_refine_ls_extinction_method     none
_refine_ls_extinction_coef     ?
loop_
    _atom_type_symbol
    _atom_type_description
    _atom_type_scat_dispersion_real
    _atom_type_scat_dispersion_imag
    _atom_type_scat_source
    'C' 'C' 0.0033 0.0016
                         'International Tables Vol C Tables 4.2.6.8 and 6.1.1.4'
    'H' 'H' 0.0000 0.0000
                         'International Tables Vol C Tables 4.2.6.8 and 6.1.1.4'
    'N' 'N' 0.0061 0.0033
                         'International Tables Vol C Tables 4.2.6.8 and 6.1.1.4'
    'O' 'O' 0.0106 0.0060
                         'International Tables Vol C Tables 4.2.6.8 and 6.1.1.4'
_computing_data_collection     'CrystalClear (Rigaku, 2005)'
_computing_cell_refinement     'CrystalClear (Rigaku, 2005)'
_computing_data_reduction     'CrystalClear (Rigaku, 2005)'
_computing_structure_solution     'SHELXS97 (Sheldrick, 2008)'
_computing_structure_refinement     'SHELXL97 (Sheldrick, 2008)'
_computing_molecular_graphics     'SHELXTL (Sheldrick, 2008)'
_computing_publication_material     'SHELXTL (Sheldrick, 2008)'
loop_
    _atom_site_type_symbol
    _atom_site_label
    _atom_site_fract_x
    _atom_site_fract_y
    _atom_site_fract_z
    _atom_site_U_iso_or_equiv
    _atom_site_adp_type
    _atom_site_calc_flag
    _atom_site_refinement_flags
    _atom_site_occupancy
    _atom_site_symmetry_multiplicity
    _atom_site_disorder_assembly
    _atom_site_disorder_group
    C C1 0.6590(2) 0.9543(2) -0.01901(11) 0.0550(9) Uani d . 1 1 . .
    N N1 0.58212(15) 0.86806(15) 0.04966(8) 0.0455(7) Uani d . 1 1 . .
    O O1 0.51037(19) 0.90933(18) -0.01526(10) 0.0841(9) Uani d . 1 1 . .
    H H1 0.5181 0.8920 0.0108 0.126 Uiso d R 1 1 . .
    C C2 0.5846(3) 0.9432(2) -0.03881(13) 0.0713(12) Uani d . 1 1 . .
    N N2 0.7870(3) 1.3181(3) 0.14213(18) 0.146(2) Uani d . 1 1 . .
    O O2 0.48604(18) 0.71036(17) 0.09733(11) 0.0913(10) Uani d . 1 1 . .
    C C3 0.5833(5) 0.9667(3) -0.08470(18) 0.110(2) Uani d . 1 1 . .
    H H3A 0.5334 0.9598 -0.0972 0.132 Uiso calc R 1 1 . .
    C C4 0.6527(7) 0.9991(4) -0.11117(19) 0.140(3) Uani d . 1 1 . .
    H H4A 0.6504 1.0157 -0.1414 0.168 Uiso calc R 1 1 . .
    C C5 0.7294(5) 1.0085(3) -0.09428(18) 0.119(2) Uani d U 1 1 . .
    C C6 0.8038(6) 1.0382(4) -0.1215(2) 0.145(3) Uani d U 1 1 . .
    H H6A 0.8020 1.0527 -0.1524 0.174 Uiso calc R 1 1 . .
    C C7 0.8752(5) 1.0465(4) -0.1058(3) 0.160(4) Uani d . 1 1 . .
    H H7A 0.9223 1.0672 -0.1250 0.192 Uiso calc R 1 1 . .
    C C8 0.8794(4) 1.0236(3) -0.0596(2) 0.131(2) Uani d . 1 1 . .
    H H8A 0.9289 1.0275 -0.0484 0.158 Uiso calc R 1 1 . .
    C C9 0.8103(3) 0.9956(2) -0.03107(17) 0.0894(15) Uani d . 1 1 . .
    H H9A 0.8146 0.9826 -0.0003 0.107 Uiso calc R 1 1 . .
    C C10 0.7325(3) 0.9858(2) -0.04718(13) 0.0728(12) Uani d . 1 1 . .
    C C11 0.66336(19) 0.93938(19) 0.03258(10) 0.0459(8) Uani d . 1 1 . .
    H H11A 0.7076 0.9249 0.0374 0.055 Uiso calc R 1 1 . .
    C C12 0.5716(2) 0.7879(2) 0.03122(13) 0.0606(10) Uani d . 1 1 . .
    H H12A 0.6184 0.7811 0.0413 0.073 Uiso calc R 1 1 . .
    H H12B 0.5719 0.7894 -0.0025 0.073 Uiso calc R 1 1 . .
    C C13 0.4897(3) 0.7141(2) 0.04806(16) 0.0834(13) Uani d . 1 1 . .
    H H13A 0.4428 0.7192 0.0363 0.100 Uiso calc R 1 1 . .
    H H13B 0.4842 0.6621 0.0360 0.100 Uiso calc R 1 1 . .
    C C14 0.4948(3) 0.7858(2) 0.11521(14) 0.0771(12) Uani d . 1 1 . .
    H H14A 0.4925 0.7828 0.1489 0.092 Uiso calc R 1 1 . .
    H H14B 0.4480 0.7922 0.1045 0.092 Uiso calc R 1 1 . .
    C C15 0.5765(2) 0.8617(2) 0.10044(12) 0.0584(9) Uani d . 1 1 . .
    H H15A 0.5798 0.9124 0.1132 0.070 Uiso calc R 1 1 . .
    H H15B 0.6235 0.8572 0.1126 0.070 Uiso calc R 1 1 . .
    C C16 0.6885(2) 1.0214(2) 0.05850(10) 0.0478(8) Uani d . 1 1 . .
    C C17 0.7626(2) 1.0606(2) 0.08376(12) 0.0621(10) Uani d . 1 1 . .
    H H17A 0.7954 1.0350 0.0863 0.075 Uiso calc R 1 1 . .
    C C18 0.7886(2) 1.1370(3) 0.10521(13) 0.0733(12) Uani d . 1 1 . .
    H H18A 0.8395 1.1633 0.1214 0.088 Uiso calc R 1 1 . .
    C C19 0.7396(3) 1.1747(2) 0.10287(12) 0.0651(11) Uani d . 1 1 . .
    C C20 0.6641(2) 1.1355(2) 0.07818(12) 0.0626(10) Uani d . 1 1 . .
    H H20A 0.6302 1.1600 0.0767 0.075 Uiso calc R 1 1 . .
    C C21 0.6400(2) 1.0603(2) 0.05593(11) 0.0554(9) Uani d . 1 1 . .
    H H21A 0.5902 1.0349 0.0388 0.067 Uiso calc R 1 1 . .
    C C22 0.7657(3) 1.2544(3) 0.12509(16) 0.0976(16) Uani d . 1 1 . .
loop_
    _atom_site_aniso_label
    _atom_site_aniso_U_11
    _atom_site_aniso_U_22
    _atom_site_aniso_U_33
    _atom_site_aniso_U_12
    _atom_site_aniso_U_13
    _atom_site_aniso_U_23
    C1 0.086(3) 0.047(2) 0.036(2) 0.036(2) 0.0023(19) -0.0008(15)
    N1 0.0493(16) 0.0456(16) 0.0418(16) 0.0238(13) 0.0012(12) -0.0033(12)
    O1 0.090(2) 0.090(2) 0.084(2) 0.0538(18) -0.0321(17) -0.0075(16)
    C2 0.118(4) 0.054(2) 0.045(2) 0.045(3) -0.022(2) -0.0062(18)
    N2 0.126(4) 0.096(3) 0.153(4) 0.008(3) 0.030(3) -0.067(3)
    O2 0.106(2) 0.0635(19) 0.092(2) 0.0338(17) 0.0362(18) 0.0195(16)
    C3 0.189(6) 0.092(4) 0.060(3) 0.077(4) -0.045(4) -0.004(3)
    C4 0.280(10) 0.078(4) 0.047(4) 0.078(5) -0.024(5) 0.001(3)
    C5 0.231(6) 0.043(2) 0.049(3) 0.043(3) 0.054(3) 0.005(2)
    C6 0.250(6) 0.058(3) 0.066(3) 0.031(4) 0.070(4) -0.002(2)
    C7 0.193(7) 0.068(4) 0.144(7) 0.008(5) 0.123(6) -0.008(4)
    C8 0.129(5) 0.080(3) 0.154(6) 0.028(3) 0.087(4) -0.007(3)
    C9 0.099(4) 0.064(3) 0.095(3) 0.034(3) 0.051(3) 0.004(2)
    C10 0.112(4) 0.041(2) 0.055(3) 0.031(2) 0.028(2) -0.0009(18)
    C11 0.0470(19) 0.049(2) 0.044(2) 0.0261(17) 0.0012(15) 0.0000(15)
    C12 0.068(2) 0.052(2) 0.063(2) 0.0313(19) 0.0085(19) 0.0001(17)
    C13 0.086(3) 0.048(2) 0.098(4) 0.021(2) 0.013(3) -0.004(2)
    C14 0.083(3) 0.068(3) 0.077(3) 0.036(2) 0.026(2) 0.010(2)
    C15 0.063(2) 0.063(2) 0.049(2) 0.032(2) 0.0085(17) 0.0072(17)
    C16 0.048(2) 0.053(2) 0.0362(19) 0.0210(17) 0.0011(15) 0.0025(15)
    C17 0.051(2) 0.073(3) 0.055(2) 0.025(2) -0.0007(17) -0.0086(19)
    C18 0.051(2) 0.083(3) 0.059(3) 0.014(2) 0.0010(18) -0.020(2)
    C19 0.068(3) 0.053(2) 0.045(2) 0.009(2) 0.0174(19) -0.0085(17)
    C20 0.074(3) 0.054(2) 0.059(2) 0.032(2) 0.002(2) -0.0073(18)
    C21 0.065(2) 0.049(2) 0.052(2) 0.0287(19) -0.0093(17) -0.0094(17)
    C22 0.081(3) 0.073(3) 0.088(3) 0.000(2) 0.024(2) -0.033(3)
_geom_special_details
;
 All esds (except the esd in the dihedral angle between two l.s. planes)
 are estimated using the full covariance matrix.  The cell esds are taken
 into account individually in the estimation of esds in distances, angles
 and torsion angles; correlations between esds in cell parameters are only
 used when they are defined by crystal symmetry.  An approximate (isotropic)
 treatment of cell esds is used for estimating esds involving l.s. planes.
;
loop_
    _geom_bond_atom_site_label_1
    _geom_bond_atom_site_label_2
    _geom_bond_site_symmetry_2
    _geom_bond_distance
    _geom_bond_publ_flag
    C1 C2 . 1.392(5) ?
    C1 C10 . 1.422(5) ?
    C1 C11 . 1.517(4) ?
    N1 C15 . 1.464(4) ?
    N1 C12 . 1.478(4) ?
    N1 C11 . 1.488(4) ?
    O1 C2 . 1.359(5) ?
    O1 H1 . 0.8517 ?
    C2 C3 . 1.391(6) ?
    N2 C22 . 1.137(5) ?
    O2 C14 . 1.405(4) ?
    O2 C13 . 1.418(5) ?
    C3 C4 . 1.337(9) ?
    C3 H3A . 0.9300 ?
    C4 C5 . 1.410(9) ?
    C4 H4A . 0.9300 ?
    C5 C6 . 1.423(10) ?
    C5 C10 . 1.425(7) ?
    C6 C7 . 1.317(10) ?
    C6 H6A . 0.9300 ?
    C7 C8 . 1.403(10) ?
    C7 H7A . 0.9300 ?
    C8 C9 . 1.373(6) ?
    C8 H8A . 0.9300 ?
    C9 C10 . 1.420(6) ?
    C9 H9A . 0.9300 ?
    C11 C16 . 1.526(4) ?
    C11 H11A . 0.9800 ?
    C12 C13 . 1.511(5) ?
    C12 H12A . 0.9700 ?
    C12 H12B . 0.9700 ?
    C13 H13A . 0.9700 ?
    C13 H13B . 0.9700 ?
    C14 C15 . 1.505(5) ?
    C14 H14A . 0.9700 ?
    C14 H14B . 0.9700 ?
    C15 H15A . 0.9700 ?
    C15 H15B . 0.9700 ?
    C16 C17 . 1.381(4) ?
    C16 C21 . 1.389(4) ?
    C17 C18 . 1.377(5) ?
    C17 H17A . 0.9300 ?
    C18 C19 . 1.379(5) ?
    C18 H18A . 0.9300 ?
    C19 C20 . 1.391(5) ?
    C19 C22 . 1.437(6) ?
    C20 C21 . 1.374(4) ?
    C20 H20A . 0.9300 ?
    C21 H21A . 0.9300 ?
loop_
    _geom_angle_atom_site_label_1
    _geom_angle_atom_site_label_2
    _geom_angle_atom_site_label_3
    _geom_angle_site_symmetry_1
    _geom_angle_site_symmetry_3
    _geom_angle
    _geom_angle_publ_flag
    C2 C1 C10 . . 118.9(4) ?
    C2 C1 C11 . . 120.6(3) ?
    C10 C1 C11 . . 120.3(3) ?
    C15 N1 C12 . . 108.1(3) ?
    C15 N1 C11 . . 113.5(2) ?
    C12 N1 C11 . . 109.2(2) ?
    C2 O1 H1 . . 107.0 ?
    O1 C2 C3 . . 116.4(5) ?
    O1 C2 C1 . . 123.0(3) ?
    C3 C2 C1 . . 120.6(5) ?
    C14 O2 C13 . . 109.8(3) ?
    C4 C3 C2 . . 121.1(6) ?
    C4 C3 H3A . . 119.4 ?
    C2 C3 H3A . . 119.4 ?
    C3 C4 C5 . . 121.6(5) ?
    C3 C4 H4A . . 119.2 ?
    C5 C4 H4A . . 119.2 ?
    C4 C5 C6 . . 124.1(7) ?
    C4 C5 C10 . . 118.2(6) ?
    C6 C5 C10 . . 117.6(8) ?
    C7 C6 C5 . . 124.0(8) ?
    C7 C6 H6A . . 118.0 ?
    C5 C6 H6A . . 118.0 ?
    C6 C7 C8 . . 119.3(6) ?
    C6 C7 H7A . . 120.3 ?
    C8 C7 H7A . . 120.3 ?
    C9 C8 C7 . . 119.9(7) ?
    C9 C8 H8A . . 120.0 ?
    C7 C8 H8A . . 120.0 ?
    C8 C9 C10 . . 121.9(5) ?
    C8 C9 H9A . . 119.0 ?
    C10 C9 H9A . . 119.0 ?
    C9 C10 C1 . . 123.4(4) ?
    C9 C10 C5 . . 117.2(5) ?
    C1 C10 C5 . . 119.4(5) ?
    N1 C11 C1 . . 111.2(3) ?
    N1 C11 C16 . . 112.3(2) ?
    C1 C11 C16 . . 108.5(2) ?
    N1 C11 H11A . . 108.3 ?
    C1 C11 H11A . . 108.3 ?
    C16 C11 H11A . . 108.3 ?
    N1 C12 C13 . . 110.6(3) ?
    N1 C12 H12A . . 109.5 ?
    C13 C12 H12A . . 109.5 ?
    N1 C12 H12B . . 109.5 ?
    C13 C12 H12B . . 109.5 ?
    H12A C12 H12B . . 108.1 ?
    O2 C13 C12 . . 111.4(3) ?
    O2 C13 H13A . . 109.4 ?
    C12 C13 H13A . . 109.4 ?
    O2 C13 H13B . . 109.4 ?
    C12 C13 H13B . . 109.4 ?
    H13A C13 H13B . . 108.0 ?
    O2 C14 C15 . . 112.1(3) ?
    O2 C14 H14A . . 109.2 ?
    C15 C14 H14A . . 109.2 ?
    O2 C14 H14B . . 109.2 ?
    C15 C14 H14B . . 109.2 ?
    H14A C14 H14B . . 107.9 ?
    N1 C15 C14 . . 110.6(3) ?
    N1 C15 H15A . . 109.5 ?
    C14 C15 H15A . . 109.5 ?
    N1 C15 H15B . . 109.5 ?
    C14 C15 H15B . . 109.5 ?
    H15A C15 H15B . . 108.1 ?
    C17 C16 C21 . . 118.4(3) ?
    C17 C16 C11 . . 120.1(3) ?
    C21 C16 C11 . . 121.5(3) ?
    C18 C17 C16 . . 120.9(4) ?
    C18 C17 H17A . . 119.6 ?
    C16 C17 H17A . . 119.6 ?
    C17 C18 C19 . . 120.3(3) ?
    C17 C18 H18A . . 119.8 ?
    C19 C18 H18A . . 119.8 ?
    C18 C19 C20 . . 119.5(3) ?
    C18 C19 C22 . . 121.1(4) ?
    C20 C19 C22 . . 119.4(4) ?
    C21 C20 C19 . . 119.5(4) ?
    C21 C20 H20A . . 120.2 ?
    C19 C20 H20A . . 120.2 ?
    C20 C21 C16 . . 121.4(3) ?
    C20 C21 H21A . . 119.3 ?
    C16 C21 H21A . . 119.3 ?
    N2 C22 C19 . . 179.0(5) ?
loop_
    _geom_hbond_atom_site_label_D
    _geom_hbond_atom_site_label_H
    _geom_hbond_atom_site_label_A
    _geom_hbond_site_symmetry_A
    _geom_hbond_distance_DH
    _geom_hbond_distance_HA
    _geom_hbond_distance_DA
    _geom_hbond_angle_DHA
    O1 H1 N1 . 0.85 1.82 2.601(4) 151.0
    C21 H21A O1 . 0.93 2.54 3.300(4) 139
    C7 H7A N2 8_764 0.93 2.44 3.327(9) 160
_iucr_refine_instructions_details
;
TITL 1 in R-3
CELL 0.71073  18.2943  18.2943  28.7379  90.000  90.000 120.000
ZERR  18.00   0.0026   0.0026   0.0057   0.000   0.000   0.000
LATT 3
SYMM -Y, X-Y, Z
SYMM -X+Y, -X, Z
SFAC C  H  N  O
UNIT 396 360 36 36
L.S. 16
BOND$H
ACTA
FMAP 2
PLAN 20
omit 0.0 50.4
simu 0.005 c5 c6
delu 0.005 c5 c6
htab O1 N1
MPLA C5 C6 C7 C8 C9 C10 C1 C2 C3 C4 C5
MPLA C16 C17 C18 C19 C20 C21
WGHT    0.082500    7.128300
FVAR       0.06126
C1    1    0.658974    0.954319   -0.019008    11.00000    0.08596    0.04721 =
         0.03581   -0.00080    0.00232    0.03617
N1    3    0.582123    0.868062    0.049660    11.00000    0.04929    0.04558 =
         0.04178   -0.00325    0.00120    0.02377
O1    4    0.510367    0.909333   -0.015262    11.00000    0.09030    0.09011 =
         0.08351   -0.00755   -0.03211    0.05383
AFIX   3
H1    2    0.518117    0.891953    0.010758    11.00000   -1.50000
AFIX   0
C2    1    0.584639    0.943192   -0.038805    11.00000    0.11804    0.05373 =
         0.04489   -0.00625   -0.02209    0.04502
N2    3    0.787048    1.318069    0.142135    11.00000    0.12602    0.09568 =
         0.15261   -0.06692    0.03039    0.00756
O2    4    0.486038    0.710361    0.097328    11.00000    0.10630    0.06355 =
         0.09248    0.01955    0.03624    0.03380
C3    1    0.583330    0.966696   -0.084705    11.00000    0.18894    0.09157 =
         0.05955   -0.00430   -0.04461    0.07682
AFIX  43
H3A   2    0.533364    0.959791   -0.097196    11.00000   -1.20000
AFIX   0
C4    1    0.652717    0.999051   -0.111166    11.00000    0.27986    0.07795 =
         0.04661    0.00060   -0.02408    0.07825
AFIX  43
H4A   2    0.650358    1.015699   -0.141445    11.00000   -1.20000
AFIX   0
C5    1    0.729377    1.008543   -0.094277    11.00000    0.23085    0.04323 =
         0.04891    0.00483    0.05383    0.04293
C6    1    0.803847    1.038234   -0.121533    11.00000    0.25028    0.05836 =
         0.06587   -0.00197    0.06978    0.03148
AFIX  43
H6A   2    0.802043    1.052710   -0.152363    11.00000   -1.20000
AFIX   0
C7    1    0.875169    1.046463   -0.105759    11.00000    0.19275    0.06804 =
         0.14360   -0.00843    0.12335    0.00801
AFIX  43
H7A   2    0.922273    1.067191   -0.124986    11.00000   -1.20000
AFIX   0
C8    1    0.879355    1.023626   -0.059631    11.00000    0.12858    0.07969 =
         0.15351   -0.00691    0.08655    0.02761
AFIX  43
H8A   2    0.928853    1.027478   -0.048423    11.00000   -1.20000
AFIX   0
C9    1    0.810279    0.995587   -0.031066    11.00000    0.09921    0.06390 =
         0.09543    0.00362    0.05105    0.03362
AFIX  43
H9A   2    0.814555    0.982601   -0.000260    11.00000   -1.20000
AFIX   0
C10   1    0.732499    0.985834   -0.047179    11.00000    0.11170    0.04133 =
         0.05544   -0.00091    0.02751    0.03082
C11   1    0.663357    0.939385    0.032582    11.00000    0.04702    0.04922 =
         0.04418   -0.00002    0.00117    0.02607
AFIX  13
H11A  2    0.707602    0.924859    0.037446    11.00000   -1.20000
AFIX   0
C12   1    0.571602    0.787936    0.031224    11.00000    0.06847    0.05197 =
         0.06288    0.00013    0.00849    0.03127
AFIX  23
H12A  2    0.618436    0.781132    0.041349    11.00000   -1.20000
H12B  2    0.571901    0.789425   -0.002518    11.00000   -1.20000
AFIX   0
C13   1    0.489652    0.714071    0.048056    11.00000    0.08641    0.04785 =
         0.09842   -0.00423    0.01295    0.02051
AFIX  23
H13A  2    0.442761    0.719241    0.036260    11.00000   -1.20000
H13B  2    0.484245    0.662086    0.035965    11.00000   -1.20000
AFIX   0
C14   1    0.494793    0.785840    0.115210    11.00000    0.08349    0.06842 =
         0.07679    0.01013    0.02645    0.03612
AFIX  23
H14A  2    0.492513    0.782822    0.148918    11.00000   -1.20000
H14B  2    0.447981    0.792212    0.104536    11.00000   -1.20000
AFIX   0
C15   1    0.576454    0.861737    0.100441    11.00000    0.06311    0.06340 =
         0.04862    0.00724    0.00854    0.03165
AFIX  23
H15A  2    0.579816    0.912401    0.113230    11.00000   -1.20000
H15B  2    0.623526    0.857224    0.112567    11.00000   -1.20000
AFIX   0
C16   1    0.688486    1.021408    0.058505    11.00000    0.04833    0.05306 =
         0.03620    0.00245    0.00111    0.02096
C17   1    0.762584    1.060570    0.083762    11.00000    0.05076    0.07280 =
         0.05507   -0.00856   -0.00068    0.02505
AFIX  43
H17A  2    0.795363    1.034982    0.086322    11.00000   -1.20000
AFIX   0
C18   1    0.788602    1.137014    0.105212    11.00000    0.05078    0.08329 =
         0.05925   -0.01974    0.00102    0.01353
AFIX  43
H18A  2    0.839465    1.163342    0.121356    11.00000   -1.20000
AFIX   0
C19   1    0.739616    1.174710    0.102872    11.00000    0.06818    0.05318 =
         0.04494   -0.00850    0.01738    0.00851
C20   1    0.664113    1.135479    0.078178    11.00000    0.07388    0.05431 =
         0.05916   -0.00725    0.00226    0.03180
AFIX  43
H20A  2    0.630203    1.159957    0.076731    11.00000   -1.20000
AFIX   0
C21   1    0.640001    1.060274    0.055934    11.00000    0.06487    0.04934 =
         0.05226   -0.00935   -0.00934    0.02867
AFIX  43
H21A  2    0.590194    1.034897    0.038812    11.00000   -1.20000
AFIX   0
C22   1    0.765705    1.254421    0.125090    11.00000    0.08078    0.07312 =
         0.08795   -0.03346    0.02424    0.00030
HKLF 4
REM  1 in R-3
REM R1 =  0.0805 for   1786 Fo > 4sig(Fo)  and  0.1514 for all   3326 data
REM    235 parameters refined using      7 restraints
END
WGHT      0.0828      7.0877
REM Highest difference peak  0.215,  deepest hole -0.270,  1-sigma level  0.045
Q1    1   0.7458  1.0409 -0.1622  11.00000  0.05    0.21
Q2    1   0.3333  0.6667 -0.0421  10.33333  0.05    0.19
Q3    1   0.7771  1.0328 -0.0941  11.00000  0.05    0.16
Q4    1   0.5103  0.6392  0.0104  11.00000  0.05    0.15
Q5    1   0.7125  1.0220 -0.1057  11.00000  0.05    0.15
Q6    1   0.4245  0.6225  0.0074  11.00000  0.05    0.15
Q7    1   0.7316  1.1152 -0.1658  11.00000  0.05    0.15
Q8    1   0.8521  1.0611 -0.1132  11.00000  0.05    0.15
Q9    1   0.6449  1.0426 -0.1504  11.00000  0.05    0.14
Q10   1   0.7510  1.2967  0.1841  11.00000  0.05    0.14
Q11   1   0.4685  0.9324 -0.0923  11.00000  0.05    0.14
Q12   1   0.6667  1.3333  0.0815  10.33333  0.05    0.13
Q13   1   0.5977  0.8025 -0.0421  11.00000  0.05    0.13
Q14   1   0.4004  0.7463  0.0006  11.00000  0.05    0.13
Q15   1   0.7772  1.0124 -0.0413  11.00000  0.05    0.12
Q16   1   0.8010  0.9681  0.0304  11.00000  0.05    0.12
Q17   1   0.5035  0.9882 -0.1560  11.00000  0.05    0.12
Q18   1   0.4729  0.5832  0.0264  11.00000  0.05    0.12
Q19   1   0.5932  0.8224  0.1716  11.00000  0.05    0.12
Q20   1   0.6159  0.9860  0.1316  11.00000  0.05    0.12
;
data_global
_journal_date_recd_electronic     2011-11-08
_journal_date_accepted     2011-11-22
_journal_name_full     'Acta Crystallographica, Section E'
_journal_year     2011
_journal_volume     67
_journal_issue     12
_journal_page_first     o3484
_journal_page_last     o3484
_journal_paper_category     QO
_journal_paper_doi     10.1107/S160053681104997X
_journal_coeditor_code     RZ2668
_publ_contact_author_name     'Xin-yuan Chen'
_publ_contact_author_address
;
Ordered Matter Science Research Center,
College of Chemistry and Chemical Engineering,
Southeast UniVersity,
Nanjing 210096,
People's Republic of China
;
_publ_contact_author_email     chenxinyuanseu@yahoo.com.cn
_publ_contact_author_fax     '862552090633'
_publ_contact_author_phone     '862552090633'
_publ_section_title
;
4-[(2-Hydroxynaphthalen-1-yl)(morpholin-4-yl)methyl]benzonitrile
;
loop_
    _publ_author_name
    _publ_author_footnote
    _publ_author_address
    'Xin-Yuan Chen' .
;
Ordered Matter Science Research Center,
Department of Chemistry and Chemical Engineering,
Southeast University,
Nanjing 210096,
People's Republic of China
;
    'Min-Min Zhao' .
;
Ordered Matter Science Research Center,
Department of Chemistry and Chemical Engineering,
Southeast University,
Nanjing 210096,
People's Republic of China
;
    'Xu Qian' .
;
Ordered Matter Science Research Center,
Department of Chemistry and Chemical Engineering,
Southeast University,
Nanjing 210096,
People's Republic of China
;
    'Shao-Gang Hou' .
;
Ordered Matter Science Research Center,
Department of Chemistry and Chemical Engineering,
Southeast University,
Nanjing 210096,
People's Republic of China
;
