# Supplementary material for: 4-[(2-Hy­droxy­naphthalen-1-yl)(morpholin-4-yl)meth­yl]benzonitrile
Source: Acta Crystallogr Sect E Struct Rep Online. 2011 Nov 30;67(Pt 12):o3484. doi: 10.1107/S160053681104997X (PMC3239108; doi:10.1107/S160053681104997X)
Supplement: Supplementary file 2 [file e-67-o3484-Isup2.hkl]

# 
# h,k,l, Fc-squared, Fo-squared, sigma(Fo-squared) and status flag 
# 
data_I
_shelx_title ' 1 in R-3' 
_shelx_refln_list_code          4 
_shelx_F_calc_maximum      661.23 
_exptl_crystal_F_000      3276.00 
_reflns_d_resolution_high  0.8347 
 
loop_ 
 _symmetry_equiv_pos_as_xyz 
 'x, y, z' 
 '-y, x-y, z' 
 '-x+y, -x, z' 
 'x+2/3, y+1/3, z+1/3' 
 '-y+2/3, x-y+1/3, z+1/3' 
 '-x+y+2/3, -x+1/3, z+1/3' 
 'x+1/3, y+2/3, z+2/3' 
 '-y+1/3, x-y+2/3, z+2/3' 
 '-x+y+1/3, -x+2/3, z+2/3' 
 '-x, -y, -z' 
 'y, -x+y, -z' 
 'x-y, x, -z' 
 '-x+2/3, -y+1/3, -z+1/3' 
 'y+2/3, -x+y+1/3, -z+1/3' 
 'x-y+2/3, x+1/3, -z+1/3' 
 '-x+1/3, -y+2/3, -z+2/3' 
 'y+1/3, -x+y+2/3, -z+2/3' 
 'x-y+1/3, x+2/3, -z+2/3' 
 
_cell_length_a    18.2943 
_cell_length_b    18.2943 
_cell_length_c    28.7379 
_cell_angle_alpha  90.000 
_cell_angle_beta   90.000 
_cell_angle_gamma 120.000 
 
_shelx_F_squared_multiplier     1.000 
 
loop_ 
 _refln_index_h 
 _refln_index_k 
 _refln_index_l 
 _refln_F_squared_calc 
 _refln_F_squared_meas 
 _refln_F_squared_sigma 
 _refln_observed_status 
   0   3   0    20277.13    20272.44    663.94 o 
  -2   4   0   245133.09   222467.94   5302.27 o 
  -4   5   0      482.20      405.74     38.71 o 
  -1   5   0     6613.72     6817.97    337.49 o 
  -3   6   0       24.30       57.07     16.27 o 
   0   6   0     4028.62     4514.60    135.89 o 
  -5   7   0        5.52        0.00     15.42 o 
  -2   7   0      363.83      370.37     34.21 o 
  -7   8   0    16750.24    20048.03    646.29 o 
  -4   8   0      750.50      831.16     43.62 o 
  -1   8   0     2736.23     3139.58    118.22 o 
  -6   9   0      689.55      603.59     36.66 o 
  -3   9   0     9128.91     8901.90    309.09 o 
   0   9   0      198.53      252.07     50.19 o 
  -8  10   0     4209.92     3835.97    188.23 o 
  -5  10   0      355.75      292.63     42.21 o 
  -2  10   0      118.89       64.77     52.58 o 
 -10  11   0     2565.15     2629.39    173.08 o 
  -7  11   0     2528.31     2070.13    111.00 o 
  -4  11   0        0.88       64.83     31.23 o 
  -1  11   0      309.32      354.21     55.18 o 
  -9  12   0     2241.66     2174.22    136.84 o 
  -6  12   0      233.52      260.79     60.69 o 
  -3  12   0        3.21       34.42     35.72 o 
   0  12   0      261.99      338.73     80.39 o 
 -11  13   0     2975.70     3420.29    218.46 o 
  -8  13   0      108.88      131.14     59.43 o 
  -5  13   0      520.16      463.65     49.88 o 
  -2  13   0      938.18      777.98     91.43 o 
 -13  14   0      298.83      201.31     82.59 o 
 -10  14   0       10.63      226.63    100.40 o 
  -7  14   0      497.02      669.24     85.73 o 
  -4  14   0      190.53       89.41     47.47 o 
  -1  14   0     3363.89     2894.10    217.72 o 
 -12  15   0     5268.10     4374.42    293.01 o 
  -9  15   0     1369.21     1069.12    150.72 o 
  -6  15   0        1.58        0.00     58.12 o 
  -3  15   0      115.49       41.85    100.98 o 
   0  15   0      159.56      111.83     72.66 o 
 -14  16   0      335.13      230.00     86.93 o 
 -11  16   0      165.58      101.04     89.84 o 
  -8  16   0      134.81      102.94    114.41 o 
  -5  16   0     4715.36     4749.33    351.30 o 
  -2  16   0      349.22      262.03    104.86 o 
 -16  17   0       11.86      426.10    160.85 o 
 -13  17   0      115.28       77.85     83.32 o 
 -10  17   0      635.54      792.51    150.89 o 
  -7  17   0       47.36       82.56     90.14 o 
  -4  17   0      378.79       62.36     97.08 o 
  -1  17   0      322.03      498.76    136.71 o 
 -15  18   0      134.72       63.45     90.19 o 
 -12  18   0      514.99      891.18    162.65 o 
  -9  18   0      304.53      472.95    122.86 o 
  -6  18   0      121.30      107.16    101.86 o 
  -3  18   0      234.07      314.28    118.13 o 
   0  18   0       83.88       27.12    109.14 o 
 -17  19   0      196.25      126.04    134.01 o 
 -14  19   0       28.05      104.40    112.63 o 
 -11  19   0      489.16      636.81    155.83 o 
  -8  19   0        6.00        0.00    118.88 o 
  -5  19   0      134.97      150.71    130.15 o 
  -2  19   0       25.37      153.40    131.68 o 
 -16  20   0      122.11      235.42    164.23 o 
 -13  20   0      295.39      384.76    155.67 o 
 -10  20   0      251.88      424.45    182.65 o 
  -7  20   0      110.98      908.80    451.10 o 
  -4  20   0       71.15        0.88    117.97 o 
 -15  21   0       22.65      123.18    144.31 o 
 -12  21   0       83.40      186.84    149.31 o 
  -9  21   0      181.77       20.01    115.89 o 
  -6  21   0      200.04      188.59    151.34 o 
  -3   2   1    16489.96    13809.22    409.85 o 
  -5   3   1    16516.53    16161.25    546.20 o 
  -2   3   1     8312.34     7111.61    293.60 o 
   1   3   1    25532.13    23209.90    739.48 o 
  -7   4   1     8726.51     9593.99    288.79 o 
  -4   4   1    55109.35    52875.22   1363.50 o 
  -1   4   1     8533.39     7062.43    214.28 o 
   2   4   1      692.65      614.25     27.63 o 
  -9   5   1     7268.15     8115.48    265.87 o 
  -6   5   1       33.73       17.52     25.06 o 
  -3   5   1     1734.72     1479.26     56.15 o 
   0   5   1     3147.29     3021.17    111.54 o 
   3   5   1     4693.58     5536.05    163.90 o 
 -11   6   1     2419.84     1966.65    137.46 o 
  -8   6   1    19332.04    18453.29    707.86 o 
  -5   6   1     3441.00     3051.42    164.69 o 
  -2   6   1    71446.93    67616.33   2221.17 o 
   1   6   1     5229.14     4946.90    176.68 o 
   4   6   1      723.81      812.66    101.48 o 
 -13   7   1       96.36      234.25     82.34 o 
 -10   7   1      131.49      121.65     36.15 o 
  -7   7   1       13.71       62.27     40.47 o 
  -4   7   1     4023.41     4551.46    139.23 o 
  -1   7   1    17139.89    16376.35    476.48 o 
   2   7   1       17.22       45.92     47.72 o 
   5   7   1       17.14       41.10     65.18 o 
 -15   8   1       81.52      104.50     56.06 o 
 -12   8   1     1540.61     1585.53     89.84 o 
  -9   8   1    11841.47    12342.76    499.09 o 
  -6   8   1     1962.79     1912.25     84.26 o 
  -3   8   1    42321.08    42191.73   1405.66 o 
   0   8   1      124.54      254.79     67.98 o 
   3   8   1     2442.56     2432.67    133.78 o 
   6   8   1     4176.20     3712.97    276.74 o 
 -17   9   1      497.91      742.12    260.76 o 
 -14   9   1        0.05        0.00     56.17 o 
 -11   9   1     1533.24     1643.02     95.93 o 
  -8   9   1     2842.81     2731.66    125.64 o 
  -5   9   1       41.36      176.33     31.42 o 
  -2   9   1    24046.60    27017.77   1071.02 o 
   1   9   1        1.33       44.85     40.35 o 
   4   9   1     1477.27     1785.62    186.96 o 
   7   9   1     4483.19     4447.09    372.20 o 
 -19  10   1      561.57      805.86    188.30 o 
 -16  10   1      102.43      300.42    123.13 o 
 -13  10   1      640.35      502.25    122.33 o 
 -10  10   1     2217.22     1533.76     88.08 o 
  -7  10   1      856.70      864.56     78.07 o 
  -4  10   1     2071.96     2131.75     96.07 o 
  -1  10   1    18379.99    17983.08    622.70 o 
   2  10   1      976.79      920.42     88.56 o 
   5  10   1     1345.44     2023.12    216.87 o 
   8  10   1       56.58      287.57    118.32 o 
 -21  11   1       62.15        0.00    130.51 o 
 -18  11   1      221.90      376.95    134.77 o 
 -15  11   1      944.26     1418.99    178.83 o 
 -12  11   1      788.72      682.71     86.23 o 
  -9  11   1     1139.26      969.85    106.28 o 
  -6  11   1     7918.87     8001.23    298.20 o 
  -3  11   1     2587.91     2536.55    153.38 o 
   0  11   1      446.31      409.08     76.17 o 
   3  11   1     6000.41     5439.44    328.87 o 
   6  11   1     1002.64      922.31    158.53 o 
   9  11   1      254.79      244.78    131.84 o 
 -20  12   1       74.83       33.60    127.22 o 
 -17  12   1      393.57      470.97    114.95 o 
 -14  12   1      291.52      109.83     64.17 o 
 -11  12   1     8785.78     9018.79    466.92 o 
  -8  12   1      299.66      443.78     64.96 o 
  -5  12   1      443.49      476.08     64.87 o 
  -2  12   1     2893.83     3170.83    185.42 o 
   1  12   1       12.41      165.91     73.21 o 
   4  12   1     1734.01     1675.53    194.08 o 
   7  12   1       20.45       40.86    113.73 o 
 -19  13   1       46.44      195.19    130.83 o 
 -16  13   1      160.04      204.41     99.08 o 
 -13  13   1      117.41       41.88     58.99 o 
 -10  13   1     5763.96     5514.90    311.41 o 
  -7  13   1      411.82      378.45     49.45 o 
  -4  13   1      191.53      224.46     82.41 o 
  -1  13   1       81.51      134.80     82.43 o 
   2  13   1      351.01      543.53     98.09 o 
   5  13   1       16.01       53.52     99.18 o 
   8  13   1        2.69      151.86    144.54 o 
 -21  14   1       13.43      129.34    138.89 o 
 -18  14   1       20.06       71.79     94.27 o 
 -15  14   1       42.69        0.00     74.83 o 
 -12  14   1     4466.84     4154.59    289.54 o 
  -9  14   1       95.23      243.33     70.63 o 
  -6  14   1      123.60      204.52     50.11 o 
  -3  14   1     1528.51     1369.46    133.62 o 
   0  14   1     3683.66     4225.84    301.26 o 
   3  14   1      176.72      372.02    119.47 o 
   6  14   1      136.06       77.84    110.16 o 
 -20  15   1       35.33      207.65    137.55 o 
 -17  15   1       24.02        0.00     88.37 o 
 -14  15   1      238.57      198.43     77.58 o 
 -11  15   1       12.44       91.34     74.40 o 
  -8  15   1     2282.85     1972.76    189.15 o 
  -5  15   1     1138.26      930.20    117.76 o 
  -2  15   1       95.63      224.40     92.54 o 
   1  15   1       60.40      211.76     97.50 o 
   4  15   1        3.32      234.59    122.15 o 
 -19  16   1       16.33      133.61    101.10 o 
 -16  16   1       20.06       83.84     91.76 o 
 -13  16   1      153.30       38.34     75.87 o 
 -10  16   1      128.20       83.61     85.50 o 
  -7  16   1       10.69        0.00     60.24 o 
  -4  16   1      587.08      785.59    220.11 o 
  -1  16   1      548.07      686.02    145.83 o 
   2  16   1      175.78      207.98    134.10 o 
 -18  17   1      166.72      191.08    135.49 o 
 -15  17   1       78.17       88.22    101.35 o 
 -12  17   1      181.91      256.26    102.49 o 
  -9  17   1     2299.82     1953.56    212.77 o 
  -6  17   1       99.57      146.64     87.93 o 
  -3  17   1      274.07      532.68    136.21 o 
   0  17   1       96.28        0.00    120.15 o 
   3  17   1        1.60       70.85    154.41 o 
 -17  18   1       19.41      214.21    130.04 o 
 -14  18   1       23.45      137.69     99.26 o 
 -11  18   1      489.35      401.26    139.53 o 
  -8  18   1      539.95      519.41    143.81 o 
  -5  18   1        0.88        0.00     96.78 o 
  -2  18   1       64.54       12.40    103.56 o 
   1  18   1        3.65      112.66    139.49 o 
 -16  19   1      113.37      349.55    151.83 o 
 -13  19   1      106.88        0.00    111.09 o 
 -10  19   1      296.78      309.54    130.78 o 
  -7  19   1       44.05        4.19    100.21 o 
  -4  19   1       41.10      105.02     95.59 o 
  -1  19   1       32.60       47.15    135.62 o 
 -15  20   1        0.13       57.19    134.83 o 
 -12  20   1      251.85      221.58    128.07 o 
  -9  20   1       34.58      167.09    120.51 o 
  -6  20   1        7.27       18.67    110.05 o 
  -3  20   1       85.16      139.00    200.09 o 
 -14  21   1       28.29        0.00    107.56 o 
 -11  21   1       33.45        0.00    123.74 o 
  -8  21   1       79.86        0.00    125.46 o 
   1   2   2     7922.31     8010.57    276.12 o 
  -4   3   2   184813.88   153627.31   4347.63 o 
  -1   3   2   164665.58   142467.66   3126.80 o 
   2   3   2    35188.40    30624.54   1114.97 o 
  -6   4   2      169.53      129.33     25.32 o 
  -3   4   2     1599.36     1921.11     78.78 o 
   0   4   2    25980.62    22874.95    567.89 o 
   3   4   2       33.81       59.89     29.37 o 
  -8   5   2      850.29      822.11     39.36 o 
  -5   5   2     3851.72     3902.86    123.71 o 
  -2   5   2   113353.45   117388.07   4047.88 o 
   1   5   2     6840.58     5876.84    193.65 o 
   4   5   2     1329.41     1200.03     97.92 o 
 -10   6   2     2379.44     1891.18     77.45 o 
  -7   6   2     3964.86     4063.44    139.11 o 
  -4   6   2     2586.51     2511.12     96.45 o 
  -1   6   2     2150.10     2307.30     77.78 o 
   2   6   2     3961.67     3650.12    147.39 o 
   5   6   2     2097.44     2233.71     99.01 o 
 -12   7   2        3.08        1.03     52.68 o 
  -9   7   2     7334.11     7711.87    274.03 o 
  -6   7   2      252.10      216.60     56.91 o 
  -3   7   2     2063.68     2019.83     80.28 o 
   0   7   2     5607.96     5192.62    220.34 o 
   3   7   2     6841.09     7511.78    306.18 o 
   6   7   2      494.32      544.49    113.19 o 
 -14   8   2      273.54      394.61     68.13 o 
 -11   8   2     2216.18     2521.98    141.55 o 
  -8   8   2      151.52      263.35     36.91 o 
  -5   8   2     2747.77     2106.04     90.88 o 
  -2   8   2     2415.13     2469.46     94.14 o 
   1   8   2      277.85      317.82     48.85 o 
   4   8   2      769.34      910.47     74.82 o 
   7   8   2        0.34      132.91     86.77 o 
 -16   9   2     1110.22     1370.64    180.98 o 
 -13   9   2      201.21      221.03     63.20 o 
 -10   9   2      980.93     1203.65     99.59 o 
  -7   9   2      629.42      511.47     47.37 o 
  -4   9   2    11835.11    11893.65    412.83 o 
  -1   9   2       55.61       77.29     43.52 o 
   2   9   2      935.64     1034.24     85.76 o 
   5   9   2      678.25      442.01    107.62 o 
   8   9   2      296.24      124.55     86.54 o 
 -18  10   2      636.64      805.76    150.94 o 
 -15  10   2      464.67      570.59     88.92 o 
 -12  10   2      858.88     1058.44     82.30 o 
  -9  10   2      136.19      219.91     54.39 o 
  -6  10   2      103.92      171.51     32.42 o 
  -3  10   2     8503.72     8298.03    344.62 o 
   0  10   2       21.28      137.33     47.88 o 
   3  10   2       16.90        0.00     45.56 o 
   6  10   2     1100.86     1431.66    181.54 o 
   9  10   2     1120.11     1235.02    232.31 o 
 -20  11   2      350.31      124.38    126.56 o 
 -17  11   2     1658.18     1805.36    232.79 o 
 -14  11   2      150.49       81.48     48.48 o 
 -11  11   2    14856.65    13831.12    564.90 o 
  -8  11   2     4030.84     4660.81    232.96 o 
  -5  11   2     5330.55     5175.64    211.60 o 
  -2  11   2      312.89      298.29     68.46 o 
   1  11   2     4209.94     3751.40    302.37 o 
   4  11   2     9341.86    10551.97    716.25 o 
   7  11   2      204.51      704.32    169.66 o 
  10  11   2      109.69      233.12    183.93 o 
 -19  12   2      390.97      418.98    159.20 o 
 -16  12   2     2108.42     2079.19    207.06 o 
 -13  12   2       12.98        3.28     45.88 o 
 -10  12   2     1405.69     1556.68    153.45 o 
  -7  12   2     1122.71     1034.52     75.90 o 
  -4  12   2     1016.53     1101.23     90.35 o 
  -1  12   2     1558.97     1297.04    113.54 o 
   2  12   2      280.71      138.97     98.12 o 
   5  12   2      613.52      631.69    149.22 o 
   8  12   2        1.60      219.89    140.08 o 
 -21  13   2       71.99        4.82    125.18 o 
 -18  13   2       33.01      503.86    247.86 o 
 -15  13   2      637.21      743.42    146.87 o 
 -12  13   2      164.20       24.45     71.68 o 
  -9  13   2    16316.99    16354.12    815.01 o 
  -6  13   2       65.35      163.79     63.33 o 
  -3  13   2        5.43       52.91     54.56 o 
   0  13   2     4914.16     5092.67    316.84 o 
   3  13   2     1398.57     1092.61    160.33 o 
   6  13   2       13.70        0.00    100.62 o 
 -20  14   2       23.89      346.97    169.31 o 
 -17  14   2      438.53      382.44    117.59 o 
 -14  14   2     3380.90     2889.43    218.89 o 
 -11  14   2      644.76      437.91     86.73 o 
  -8  14   2     3924.29     4211.65    210.20 o 
  -5  14   2      199.58      235.38     60.12 o 
  -2  14   2      769.16      856.70    110.42 o 
   1  14   2      463.99      518.53    114.70 o 
   4  14   2       49.10       28.01     91.93 o 
   7  14   2        6.42        0.00    111.98 o 
 -19  15   2      236.36      127.80    122.66 o 
 -16  15   2      102.49      348.94    163.87 o 
 -13  15   2      410.63      587.72    113.18 o 
 -10  15   2     5367.75     5138.99    317.20 o 
  -7  15   2      177.01      215.71     80.50 o 
  -4  15   2      260.13      366.88     75.50 o 
  -1  15   2     1513.52     1205.38    142.82 o 
   2  15   2       14.54      157.73    100.86 o 
   5  15   2       60.40      111.06    112.91 o 
 -18  16   2      124.85      100.45     93.91 o 
 -15  16   2      239.89      161.17     96.49 o 
 -12  16   2     3444.57     3920.80    303.98 o 
  -9  16   2      137.63      270.01    102.01 o 
  -6  16   2      522.94      471.10     96.66 o 
  -3  16   2      408.28      450.92    115.10 o 
   0  16   2      274.68      464.29    131.18 o 
   3  16   2      355.15      314.20    141.06 o 
 -20  17   2        5.74        9.74    122.42 o 
 -17  17   2     1219.68      973.71    193.43 o 
 -14  17   2      477.02      523.74    171.51 o 
 -11  17   2      875.68      936.48    160.25 o 
  -8  17   2       60.05      215.97     98.32 o 
  -5  17   2      285.71      291.56    106.07 o 
  -2  17   2       94.95      425.57    189.00 o 
   1  17   2      161.11      148.28    138.65 o 
 -19  18   2      163.42      146.19    117.87 o 
 -16  18   2      276.57      220.13    125.56 o 
 -13  18   2      476.21      712.12    155.68 o 
 -10  18   2      466.17      538.28    128.00 o 
  -7  18   2       18.17      186.84    133.54 o 
  -4  18   2      150.33      333.38    134.73 o 
  -1  18   2        1.11       74.70    114.85 o 
 -18  19   2      200.73       71.71    122.95 o 
 -15  19   2        1.61      114.16    109.11 o 
 -12  19   2     1436.08     1882.98    377.04 o 
  -9  19   2       13.02      101.51    122.41 o 
  -6  19   2       45.29        0.47     94.48 o 
  -3  19   2       75.31      156.90    117.45 o 
 -17  20   2       56.06       15.51    104.29 o 
 -14  20   2      475.49      769.15    174.75 o 
 -11  20   2      145.19      454.23    156.84 o 
  -8  20   2        1.49        9.63    102.26 o 
  -5  20   2      150.34      117.28    126.86 o 
 -13  21   2        0.25      103.95    130.46 o 
 -10  21   2       36.95      337.84    145.77 o 
  -7  21   2        0.11      157.50    129.00 o 
   1   1   3    38651.17    31538.43    993.70 o 
  -1   2   3    27519.74    21559.12    720.56 o 
   2   2   3     7491.04     6532.67    238.66 o 
  -3   3   3    62171.30    49999.03   2758.22 o 
   0   3   3      193.76      288.79     19.05 o 
   3   3   3     1799.21     1879.75     73.85 o 
  -5   4   3     3611.74     3635.53    186.16 o 
  -2   4   3      227.55      297.77     34.39 o 
   1   4   3    30755.23    26504.29   1067.25 o 
   4   4   3     1497.03     1395.58     92.58 o 
  -7   5   3     4524.58     4849.84    135.95 o 
  -4   5   3    13625.74    13855.84    441.49 o 
  -1   5   3   170631.70   171806.06   5487.30 o 
   2   5   3     4154.15     4412.98    147.69 o 
   5   5   3      801.33      765.10     61.03 o 
  -9   6   3     6480.47     7285.07    242.87 o 
  -6   6   3    19296.98    18782.73    563.20 o 
  -3   6   3    10778.58     9679.80    326.65 o 
   0   6   3    58370.73    57058.27   2131.38 o 
   3   6   3      114.30      127.80     61.32 o 
   6   6   3       36.89      201.78     66.99 o 
 -11   7   3        0.35        5.64     36.81 o 
  -8   7   3     1302.30     1463.36     70.52 o 
  -5   7   3    15533.87    15698.84    584.87 o 
  -2   7   3    11913.76    12243.71    399.94 o 
   1   7   3     4979.16     5264.89    214.53 o 
   4   7   3       81.87      152.86     61.06 o 
   7   7   3        4.63      227.97     78.72 o 
 -13   8   3      717.84      849.73    119.74 o 
 -10   8   3      399.81      669.53     53.24 o 
  -7   8   3     8449.40    10241.96    422.30 o 
  -4   8   3     5110.67     5748.99    210.31 o 
  -1   8   3     2288.77     2231.25    126.67 o 
   2   8   3     3709.61     3460.87    212.04 o 
   5   8   3       49.37      151.31     85.67 o 
   8   8   3      238.84      211.85    121.16 o 
 -15   9   3      456.57      536.28     87.87 o 
 -12   9   3      188.44      231.54     85.10 o 
  -9   9   3        5.19       63.77     42.81 o 
  -6   9   3     5668.23     6698.48    251.86 o 
  -3   9   3    22284.21    23374.61    877.53 o 
   0   9   3     2625.56     2490.54    133.95 o 
   3   9   3     1114.92      957.10     86.17 o 
   6   9   3      865.27      945.23    148.28 o 
   9   9   3       72.84        0.00     96.33 o 
 -17  10   3        1.12      183.01     97.62 o 
 -14  10   3      420.60      430.12     77.53 o 
 -11  10   3     1039.12      974.98     71.43 o 
  -8  10   3     3674.73     3674.05    357.74 o 
  -5  10   3    11768.09    14571.27    554.93 o 
  -2  10   3     8255.49     8320.17    322.64 o 
   1  10   3     1025.48     1113.19    109.73 o 
   4  10   3      195.12      412.87    168.15 o 
   7  10   3        0.48      238.30     95.01 o 
  10  10   3       48.77        0.00    108.66 o 
 -19  11   3       19.75       54.75    113.76 o 
 -16  11   3     1309.33     1016.10    119.80 o 
 -13  11   3      995.31      835.86     77.61 o 
 -10  11   3     1749.85     1856.12    116.80 o 
  -7  11   3      130.14      188.56     69.88 o 
  -4  11   3      389.48      436.86     70.65 o 
  -1  11   3     1600.34     1783.86    143.41 o 
   2  11   3      320.66      280.50    131.99 o 
   5  11   3        1.00      209.78    101.34 o 
   8  11   3      502.95      601.50    147.45 o 
 -21  12   3      304.42      288.40    193.36 o 
 -18  12   3      251.71      294.70    123.80 o 
 -15  12   3      215.70      291.96     90.05 o 
 -12  12   3      145.62      254.30     75.80 o 
  -9  12   3     5241.24     5215.86    232.38 o 
  -6  12   3     2107.53     1931.43    115.22 o 
  -3  12   3     6325.59     6185.16    312.70 o 
   0  12   3       15.12        0.00     58.94 o 
   3  12   3      378.83      536.30    121.84 o 
   6  12   3     1046.46     1021.92    173.98 o 
   9  12   3       74.24       98.13    133.56 o 
 -20  13   3        0.15      112.35    141.56 o 
 -17  13   3       14.20       71.76     83.78 o 
 -14  13   3     1197.05     1282.61    158.73 o 
 -11  13   3      664.22      946.98    109.15 o 
  -8  13   3     2839.83     2616.04    142.15 o 
  -5  13   3      729.22      711.66     74.56 o 
  -2  13   3      184.52      186.82     73.41 o 
   1  13   3      120.09      360.66     88.03 o 
   4  13   3     1396.61     1258.62    185.59 o 
   7  13   3      279.61      350.60    146.50 o 
 -19  14   3      302.12      399.10    171.62 o 
 -16  14   3       97.11      192.35     95.30 o 
 -13  14   3      541.74      826.94    111.24 o 
 -10  14   3      150.46      293.27     75.05 o 
  -7  14   3      482.28      512.23     74.52 o 
  -4  14   3       75.09      110.56     60.58 o 
  -1  14   3       15.12      184.38     93.60 o 
   2  14   3      960.81     1240.77    179.72 o 
   5  14   3       31.95       33.10    116.31 o 
 -21  15   3       86.66        0.00    130.87 o 
 -18  15   3      314.20      228.79    118.84 o 
 -15  15   3      547.94      899.86    143.44 o 
 -12  15   3      103.41      142.66     74.19 o 
  -9  15   3        1.85      136.19     67.53 o 
  -6  15   3      572.78      540.78     71.97 o 
  -3  15   3      212.74      276.32     85.19 o 
   0  15   3     2512.73     2568.99    218.57 o 
   3  15   3       64.69       73.65     94.52 o 
   6  15   3        0.01       56.04    125.33 o 
 -20  16   3       23.13       40.37    121.51 o 
 -17  16   3       79.25      208.82    108.62 o 
 -14  16   3        3.15      119.38    105.21 o 
 -11  16   3      293.34      347.51     80.29 o 
  -8  16   3      274.42      284.82     72.10 o 
  -5  16   3     2167.83     2674.54    263.25 o 
  -2  16   3        9.02        0.00     62.84 o 
   1  16   3       25.50       56.34    104.68 o 
   4  16   3       42.25      253.41    164.00 o 
 -19  17   3       25.30       92.61    134.43 o 
 -16  17   3       28.46       89.06    111.51 o 
 -13  17   3      133.16      152.94     87.03 o 
 -10  17   3      314.32      373.02    109.68 o 
  -7  17   3      185.78      162.09     87.95 o 
  -4  17   3      725.65      816.70    163.91 o 
  -1  17   3       41.71      138.20    111.40 o 
   2  17   3       18.44      101.00    142.02 o 
 -18  18   3       17.42        0.00    100.53 o 
 -15  18   3      149.25      128.43    101.00 o 
 -12  18   3      187.39       20.36     85.07 o 
  -9  18   3        1.74        0.00    135.02 o 
  -6  18   3        7.06        0.00     86.00 o 
  -3  18   3       64.34      160.09    109.37 o 
   0  18   3       78.19      261.37    143.60 o 
 -17  19   3      223.99      202.64    153.76 o 
 -14  19   3      217.53       88.15    104.92 o 
 -11  19   3      840.68     1038.58    182.16 o 
  -8  19   3       56.43      205.56    119.84 o 
  -5  19   3      172.42      124.81    119.63 o 
  -2  19   3      264.78      204.83    138.66 o 
 -16  20   3       17.12      243.91    144.53 o 
 -13  20   3      272.43      424.46    147.14 o 
 -10  20   3      238.32      391.56    155.00 o 
  -7  20   3       59.80      170.22    137.51 o 
  -4  20   3        3.81       41.66    124.54 o 
 -15  21   3       48.37        0.00    142.03 o 
 -12  21   3      499.87      481.31    163.36 o 
  -9  21   3        4.22      187.25    135.32 o 
  -6  21   3        2.67       33.44    122.07 o 
  -1   1   4     8031.32     7181.42    247.08 o 
  -3   2   4    26616.29    24233.04    715.92 o 
   0   2   4    25893.63    22213.70    818.79 o 
  -5   3   4    14507.51    14366.27    484.99 o 
  -2   3   4    25849.08    24604.85    825.17 o 
   1   3   4    14050.77    12850.43    527.96 o 
  -7   4   4      539.38      564.72     42.71 o 
  -4   4   4    12824.76    12161.81    426.19 o 
  -1   4   4   437220.16   438189.31  15679.79 o 
   2   4   4     1493.12     1063.81     39.20 o 
  -9   5   4     5723.79     6292.44    253.77 o 
  -6   5   4     7929.47     6951.76    229.83 o 
  -3   5   4    24057.68    21922.96    707.38 o 
   0   5   4    11673.70    11454.24    276.74 o 
   3   5   4     2909.24     3097.25    115.74 o 
 -11   6   4        6.32       22.70     36.44 o 
  -8   6   4     1254.74     1022.06     81.21 o 
  -5   6   4     3224.53     3034.95    104.18 o 
  -2   6   4       23.82      202.70     35.91 o 
   1   6   4      824.04      890.71     57.81 o 
   4   6   4      449.12      501.48     41.99 o 
 -13   7   4      233.81      231.11    108.40 o 
 -10   7   4        9.74      144.62     76.35 o 
  -7   7   4      590.44      595.75     43.44 o 
  -4   7   4    15804.06    15935.35    592.12 o 
  -1   7   4    64338.31    76322.39   2680.07 o 
   2   7   4       83.37      143.30     59.18 o 
   5   7   4      288.74      467.83     87.05 o 
 -15   8   4      328.05      422.98    117.43 o 
 -12   8   4     2891.52     2805.56    164.82 o 
  -9   8   4       75.85       87.75     30.48 o 
  -6   8   4     6320.15     6152.26    293.57 o 
  -3   8   4    72875.09    75738.77   3310.67 o 
   0   8   4     7981.99     8109.37    330.02 o 
   3   8   4      186.61      220.66     61.19 o 
   6   8   4     2617.06     2438.92    202.29 o 
 -17   9   4     2691.00     2780.13    323.53 o 
 -14   9   4     1454.73     1590.56    132.00 o 
 -11   9   4        1.52       17.12     33.91 o 
  -8   9   4      492.13      611.38     59.02 o 
  -5   9   4     1277.28     1262.19     86.40 o 
  -2   9   4    28594.72    30073.18   1123.27 o 
   1   9   4     1838.28     1944.43    146.93 o 
   4   9   4      784.96     1079.46    142.26 o 
   7   9   4     1832.98     1679.24    190.52 o 
 -19  10   4      311.82      512.82    147.37 o 
 -16  10   4      750.05      593.66     95.24 o 
 -13  10   4     4142.35     3581.07    225.05 o 
 -10  10   4     2175.57     2310.75    127.39 o 
  -7  10   4     1415.48     1353.90     90.90 o 
  -4  10   4     1281.19     1278.31     87.24 o 
  -1  10   4    13325.72    13285.01    650.94 o 
   2  10   4     2867.52     2905.27    169.35 o 
   5  10   4     3459.28     4410.64    358.52 o 
   8  10   4       85.93      120.01    119.60 o 
 -21  11   4        0.22        0.00    136.78 o 
 -18  11   4       96.01      348.15    160.16 o 
 -15  11   4       12.14        0.00     53.28 o 
 -12  11   4     1972.91     1825.10    114.99 o 
  -9  11   4     1827.32     2098.00    195.72 o 
  -6  11   4      366.16      373.11     52.18 o 
  -3  11   4     1092.29     1196.42    100.11 o 
   0  11   4     9703.77     9829.56    498.48 o 
   3  11   4    12615.36    11740.20    767.24 o 
   6  11   4        2.93        0.00     85.16 o 
   9  11   4       24.89        6.79    110.27 o 
 -20  12   4       89.68       17.16    116.71 o 
 -17  12   4       23.92      214.05    101.00 o 
 -14  12   4      300.66      383.41     95.83 o 
 -11  12   4      536.90      607.58     73.01 o 
  -8  12   4     2715.46     2594.31    145.98 o 
  -5  12   4       53.90       94.00     70.32 o 
  -2  12   4      428.27      385.07    101.10 o 
   1  12   4       16.73       71.42     60.71 o 
   4  12   4      245.96      327.23    105.64 o 
   7  12   4      150.46      261.83    134.70 o 
 -19  13   4      307.04      270.27    158.22 o 
 -16  13   4      438.35      578.96    161.37 o 
 -13  13   4      313.24      465.35     83.67 o 
 -10  13   4     5692.50     5154.96    346.56 o 
  -7  13   4      403.82      602.76     69.79 o 
  -4  13   4        1.74      148.71     68.04 o 
  -1  13   4     2358.48     2473.05    212.24 o 
   2  13   4       86.32      236.18    110.94 o 
   5  13   4      230.23      322.70    135.74 o 
   8  13   4        7.95      212.09    148.45 o 
 -21  14   4       11.39      280.02    178.84 o 
 -18  14   4       14.46       79.65    100.25 o 
 -15  14   4      490.18      546.02    120.34 o 
 -12  14   4      607.99     1060.34    122.06 o 
  -9  14   4     1506.38     1427.97    104.99 o 
  -6  14   4     5227.51     5190.62    255.76 o 
  -3  14   4     1423.63     1223.01    132.14 o 
   0  14   4      231.27      166.84     73.32 o 
   3  14   4        0.00        0.00     98.29 o 
   6  14   4        3.69        0.00    111.09 o 
 -20  15   4      234.66      244.50    170.82 o 
 -17  15   4       98.23       87.81     92.64 o 
 -14  15   4     1641.45     1645.05    163.85 o 
 -11  15   4      260.89      349.29    102.48 o 
  -8  15   4      358.92      341.73     85.60 o 
  -5  15   4      392.99      256.68     73.11 o 
  -2  15   4      210.01        6.95     74.03 o 
   1  15   4     1091.10     1115.26    177.43 o 
   4  15   4        1.62      122.59    109.31 o 
 -19  16   4       39.04       17.51    107.44 o 
 -16  16   4        4.40      114.05     97.03 o 
 -13  16   4      611.14      475.80    102.45 o 
 -10  16   4      104.23      153.32     70.75 o 
  -7  16   4      942.70     1040.00    104.70 o 
  -4  16   4        1.38       30.57     63.91 o 
  -1  16   4      635.29      759.81    132.01 o 
   2  16   4       27.96       86.79    112.44 o 
 -18  17   4        0.14      127.77    118.12 o 
 -15  17   4        7.98      199.53    112.88 o 
 -12  17   4      165.27      112.85     89.83 o 
  -9  17   4      309.94      160.74    131.07 o 
  -6  17   4      442.40      656.58    132.98 o 
  -3  17   4      168.21      310.71    129.56 o 
   0  17   4      181.35      195.53    138.24 o 
   3  17   4       30.39      128.66    149.91 o 
 -17  18   4        7.81       28.60    111.20 o 
 -14  18   4       13.40        0.00    124.18 o 
 -11  18   4      702.04      738.32    144.38 o 
  -8  18   4        3.72      266.04    139.42 o 
  -5  18   4      120.35       72.22     89.10 o 
  -2  18   4       48.94      136.14    123.92 o 
   1  18   4      128.85      192.06    165.08 o 
 -16  19   4       56.81       52.84    120.76 o 
 -13  19   4        3.00      184.05    119.13 o 
 -10  19   4      383.28      317.07    129.16 o 
  -7  19   4       36.10       49.51    110.68 o 
  -4  19   4       13.58       38.14    101.09 o 
  -1  19   4      103.90      196.81    164.47 o 
 -15  20   4        0.02       13.86    102.89 o 
 -12  20   4       36.07      100.82    115.79 o 
  -9  20   4        0.71        0.00    120.03 o 
  -6  20   4        0.15       45.09    113.07 o 
  -3  20   4       40.96        6.81    129.10 o 
 -14  21   4        4.40        0.00    154.83 o 
 -11  21   4       97.20       61.65    127.26 o 
  -8  21   4       30.18        0.00    112.73 o 
   0   1   5    20623.49    17535.57    761.48 o 
  -2   2   5    27910.46    25738.57    847.88 o 
   1   2   5    46073.88    43628.73   1575.20 o 
  -4   3   5     7779.29     8554.51    296.66 o 
  -1   3   5    31485.49    31111.50   1166.17 o 
   2   3   5      863.47      728.24     61.89 o 
  -6   4   5      350.82      421.28     39.27 o 
  -3   4   5     3555.51     4134.66    146.68 o 
   0   4   5    86206.19    90129.66   2807.93 o 
   3   4   5      648.39      529.67     41.34 o 
  -8   5   5      630.50      671.19     54.79 o 
  -5   5   5     3517.22     2764.15    101.34 o 
  -2   5   5     1339.05     1526.65     60.86 o 
   1   5   5     2544.28     2793.77    118.94 o 
   4   5   5      522.45      435.39     61.82 o 
 -10   6   5      577.94      712.59     77.03 o 
  -7   6   5     7876.05     7090.10    240.20 o 
  -4   6   5     2367.70     2338.23    145.88 o 
  -1   6   5     8133.23     9543.81    285.57 o 
   2   6   5     2019.79     2386.34    101.55 o 
   5   6   5       30.94       29.10     63.87 o 
 -12   7   5        8.52      114.07     55.05 o 
  -9   7   5      320.40      295.49     52.07 o 
  -6   7   5       80.26      110.05     34.59 o 
  -3   7   5     6121.31     6683.12    244.05 o 
   0   7   5    13131.32    12511.16    466.29 o 
   3   7   5      241.99      777.31    162.11 o 
   6   7   5      710.29      800.82    120.28 o 
 -14   8   5     1719.51     1770.55    212.81 o 
 -11   8   5      603.95      709.41     76.27 o 
  -8   8   5        0.65      115.72     60.52 o 
  -5   8   5    36763.51    34587.28   1252.43 o 
  -2   8   5    38828.22    39701.02   1397.35 o 
   1   8   5        0.13       56.08     37.10 o 
   4   8   5      120.41      279.31     77.98 o 
   7   8   5      675.32      637.37    124.15 o 
 -16   9   5        3.75       46.99     83.04 o 
 -13   9   5      366.69      307.94     65.89 o 
 -10   9   5     1098.08      956.56     72.14 o 
  -7   9   5      233.63      457.47     59.71 o 
  -4   9   5    44843.55    50067.27   2620.14 o 
  -1   9   5    11183.86    10069.28    434.60 o 
   2   9   5     1506.39     1370.96    127.05 o 
   5   9   5      315.32      241.91    101.99 o 
   8   9   5     2201.02     1871.90    224.12 o 
 -18  10   5      656.11      704.49    153.97 o 
 -15  10   5     1327.09     1053.13    122.84 o 
 -12  10   5     1070.47     1249.80    108.33 o 
  -9  10   5     1772.07     1946.10    111.84 o 
  -6  10   5     3904.02     4455.79    219.84 o 
  -3  10   5    12409.95    14887.90    620.74 o 
   0  10   5      615.84      620.67     76.59 o 
   3  10   5      309.11      529.01     98.36 o 
   6  10   5      841.06     1165.80    165.85 o 
   9  10   5       42.37       49.77     94.57 o 
 -20  11   5      164.54      473.08    205.38 o 
 -17  11   5     2771.08     2191.10    221.55 o 
 -14  11   5      274.70      240.40    114.07 o 
 -11  11   5       38.29        6.93     42.45 o 
  -8  11   5      397.43      324.35     53.08 o 
  -5  11   5       19.87        0.00     38.55 o 
  -2  11   5        8.88       84.28     32.73 o 
   1  11   5      115.02       41.50     82.50 o 
   4  11   5      735.04     1515.49    184.92 o 
   7  11   5       10.41      152.65    123.14 o 
  10  11   5      103.25       36.15    143.86 o 
 -19  12   5      453.82      249.28    148.49 o 
 -16  12   5      304.88      425.07    103.12 o 
 -13  12   5       65.40      153.00     67.15 o 
 -10  12   5      886.06      936.68     86.78 o 
  -7  12   5     1358.01     1272.60     98.33 o 
  -4  12   5     4382.07     4197.00    220.15 o 
  -1  12   5     1268.36     1310.15    122.77 o 
   2  12   5      128.71      170.86     89.39 o 
   5  12   5      380.67      545.54    149.81 o 
   8  12   5       63.13        0.00     98.79 o 
 -21  13   5       10.50        0.00    149.05 o 
 -18  13   5       38.28      128.65    115.45 o 
 -15  13   5     2677.09     2701.54    237.34 o 
 -12  13   5       58.72       66.92     70.41 o 
  -9  13   5        1.94      189.67     56.39 o 
  -6  13   5      420.29      541.54     71.09 o 
  -3  13   5     4590.18     5011.74    302.11 o 
   0  13   5      438.22      819.92    119.46 o 
   3  13   5       15.95      142.00     93.79 o 
   6  13   5      333.57      465.75    150.58 o 
 -20  14   5        1.77       67.71    121.88 o 
 -17  14   5      481.17      244.16    153.50 o 
 -14  14   5       22.50       13.62     69.95 o 
 -11  14   5     2806.78     2273.42    186.79 o 
  -8  14   5      562.54      481.57     76.60 o 
  -5  14   5     1758.21     1870.56    165.58 o 
  -2  14   5     2409.19     2444.58    183.55 o 
   1  14   5      178.68      323.65    107.38 o 
   4  14   5      261.59      173.98    121.99 o 
   7  14   5       21.02      135.41    155.60 o 
 -19  15   5       38.55      114.88    138.25 o 
 -16  15   5       12.63      235.31    120.88 o 
 -13  15   5        2.17        0.00     66.82 o 
 -10  15   5      577.22      495.00     90.56 o 
  -7  15   5       46.01       11.38     51.53 o 
  -4  15   5      835.01     1023.13    129.64 o 
  -1  15   5       66.40      306.50     86.01 o 
   2  15   5        0.35        0.00    152.14 o 
   5  15   5      320.17      286.06    143.71 o 
 -18  16   5      597.42      390.41    145.71 o 
 -15  16   5       39.15       11.38     75.61 o 
 -12  16   5      117.44      195.51     86.97 o 
  -9  16   5       79.64      200.11     75.36 o 
  -6  16   5      102.29       77.73     74.33 o 
  -3  16   5      879.43      889.88    128.61 o 
   0  16   5        1.90      169.10    124.70 o 
   3  16   5       56.63      133.46    127.28 o 
 -20  17   5        4.52        0.00    125.60 o 
 -17  17   5       74.22      228.05    123.59 o 
 -14  17   5       41.51       40.82     70.36 o 
 -11  17   5     1071.74      886.40    141.54 o 
  -8  17   5      197.37      298.38    100.99 o 
  -5  17   5     1711.26     1633.19    190.71 o 
  -2  17   5       14.08      160.12    113.71 o 
   1  17   5        5.56      115.29    129.96 o 
 -19  18   5       26.73      378.42    241.97 o 
 -16  18   5       34.50        0.00    110.01 o 
 -13  18   5      628.76      697.94    142.60 o 
 -10  18   5       37.46      158.12     99.88 o 
  -7  18   5       52.33       29.62     79.83 o 
  -4  18   5      555.45      425.15    133.88 o 
  -1  18   5        6.02       31.06    131.02 o 
 -18  19   5        1.50        0.00    111.05 o 
 -15  19   5      479.70      183.57    122.12 o 
 -12  19   5       21.44      103.74    144.42 o 
  -9  19   5      249.32      721.08    233.82 o 
  -6  19   5      193.93      563.92    193.05 o 
  -3  19   5       75.45      304.79    175.14 o 
 -17  20   5      119.24      214.51    133.62 o 
 -14  20   5       74.96      323.31    146.40 o 
 -11  20   5       19.51        0.00     97.97 o 
  -8  20   5       34.11      233.60    133.75 o 
  -5  20   5        6.55        0.00    158.46 o 
 -13  21   5      130.74      282.52    160.26 o 
 -10  21   5       22.69        0.00    132.92 o 
  -7  21   5       90.36      132.92    143.46 o 
   0   0   6   415328.84   325116.72  13529.50 o 
   1   1   6    28000.67    24467.19   1027.11 o 
  -1   2   6      317.92      272.04     17.83 o 
   2   2   6     1886.87     1664.09     64.50 o 
  -3   3   6    29105.46    28395.89    814.44 o 
   0   3   6   106937.84   105566.75   2788.37 o 
   3   3   6     4678.23     4273.91    164.01 o 
  -5   4   6    16011.87    16180.33    567.22 o 
  -2   4   6    64765.10    65024.16   2168.04 o 
   1   4   6     3895.13     3726.43    134.87 o 
   4   4   6     2627.94     2900.35    135.28 o 
  -7   5   6    19019.74    22194.09    819.27 o 
  -4   5   6    35896.28    35552.27   1321.17 o 
  -1   5   6     4980.61     4050.90    126.88 o 
   2   5   6     2483.54     2632.69    124.27 o 
   5   5   6     1154.03     1015.20     75.28 o 
  -9   6   6       95.65      139.77     54.01 o 
  -6   6   6     1864.12     2148.60     95.37 o 
  -3   6   6     6628.57     6715.55    223.16 o 
   0   6   6    10945.91    12432.19    381.28 o 
   3   6   6     1246.37     1032.83     59.61 o 
   6   6   6      513.67      618.82     61.55 o 
 -11   7   6     2594.79     2146.32    136.10 o 
  -8   7   6      964.53      776.60     56.49 o 
  -5   7   6       93.56      109.85     62.45 o 
  -2   7   6     4310.51     4705.42    171.06 o 
   1   7   6      137.51      259.74     64.46 o 
   4   7   6      148.60      274.14     74.63 o 
   7   7   6       18.71      139.65    107.33 o 
 -13   8   6       31.45       44.17     81.84 o 
 -10   8   6     1612.41     1314.02     77.07 o 
  -7   8   6       14.71      125.13     48.16 o 
  -4   8   6     8471.61     8936.48    326.14 o 
  -1   8   6       60.13       54.44     35.55 o 
   2   8   6       15.23      152.96     63.56 o 
   5   8   6       96.98      175.42     80.35 o 
   8   8   6     3557.81     3348.58    297.43 o 
 -15   9   6     1195.95      752.67    119.89 o 
 -12   9   6       93.60      199.63     61.51 o 
  -9   9   6        4.36       32.29     31.16 o 
  -6   9   6      588.79      573.52     53.97 o 
  -3   9   6    38801.47    43996.79   1741.28 o 
   0   9   6       81.10      296.59     65.80 o 
   3   9   6       10.30       85.33     67.75 o 
   6   9   6     2169.87     1872.88    224.74 o 
   9   9   6      528.80      619.57    147.64 o 
 -17  10   6      309.21       41.51     96.16 o 
 -14  10   6      591.12      661.34     87.03 o 
 -11  10   6        3.15       19.49     55.41 o 
  -8  10   6       21.74       75.66     48.54 o 
  -5  10   6     7451.75     7777.34    364.91 o 
  -2  10   6    20131.28    20355.45    763.41 o 
   1  10   6     1131.08     1066.60     95.80 o 
   4  10   6     1335.01     1736.20    193.20 o 
   7  10   6      137.01      114.23    105.53 o 
  10  10   6       35.41       85.55    201.45 o 
 -19  11   6       16.28       89.21    115.15 o 
 -16  11   6      587.03      535.57    105.10 o 
 -13  11   6        1.05      114.47     90.90 o 
 -10  11   6      231.09      335.59     67.10 o 
  -7  11   6      291.59      255.82     55.74 o 
  -4  11   6     4723.36     6181.47    293.94 o 
  -1  11   6       28.57       75.28     57.79 o 
   2  11   6      136.85      131.95     82.76 o 
   5  11   6       11.37       46.86     85.54 o 
   8  11   6      379.05      766.58    165.94 o 
 -21  12   6      111.02       43.34    122.34 o 
 -18  12   6     1633.66     1833.01    277.08 o 
 -15  12   6       84.71       56.90     63.49 o 
 -12  12   6      661.71      785.81     89.23 o 
  -9  12   6     1640.87     1619.56    126.04 o 
  -6  12   6      212.49      307.24     74.19 o 
  -3  12   6     3089.34     2631.39    182.10 o 
   0  12   6      132.48      247.86     71.76 o 
   3  12   6        1.51       45.87     78.36 o 
   6  12   6      267.07      301.61    134.16 o 
   9  12   6       10.69        0.00    142.82 o 
 -20  13   6      147.73       71.96    127.21 o 
 -17  13   6      219.58      268.32    114.01 o 
 -14  13   6        0.00      134.54     86.40 o 
 -11  13   6       48.26       87.58     84.62 o 
  -8  13   6     4261.40     4531.43    263.80 o 
  -5  13   6     4186.27     3863.87    242.15 o 
  -2  13   6      970.98      923.31    122.25 o 
   1  13   6       94.25      223.85     95.24 o 
   4  13   6       30.11        0.00     87.45 o 
   7  13   6      128.01        0.00    112.08 o 
 -19  14   6        2.31      124.58    130.64 o 
 -16  14   6       37.75       91.34    106.66 o 
 -13  14   6      162.27      357.95    106.81 o 
 -10  14   6       85.13      100.59     61.57 o 
  -7  14   6      730.94      749.37     85.76 o 
  -4  14   6     3202.56     2873.68    209.95 o 
  -1  14   6       63.34      234.05     81.55 o 
   2  14   6      695.95      539.57    131.01 o 
   5  14   6       35.76       58.37    111.73 o 
 -18  15   6        9.25       42.42     98.29 o 
 -15  15   6       51.56      204.40    106.12 o 
 -12  15   6     2223.73     1871.74    190.27 o 
  -9  15   6      378.85      421.21     77.65 o 
  -6  15   6      303.09      328.07    105.83 o 
  -3  15   6      145.39       22.94     65.20 o 
   0  15   6        4.28      212.54    106.93 o 
   3  15   6      258.93      348.91    139.71 o 
 -20  16   6       34.80      160.59    159.62 o 
 -17  16   6       11.12        0.00     85.74 o 
 -14  16   6      558.59      641.75    148.46 o 
 -11  16   6      602.40      607.95    107.59 o 
  -8  16   6       67.07       66.20     55.48 o 
  -5  16   6     1207.97     1100.78    134.37 o 
  -2  16   6      290.21      262.95     95.80 o 
   1  16   6       36.05      288.00    145.06 o 
   4  16   6      120.89       52.07    120.86 o 
 -19  17   6       75.83        0.00    130.72 o 
 -16  17   6        3.79       22.61     82.53 o 
 -13  17   6        0.04       70.39     76.42 o 
 -10  17   6      312.64      384.25     93.10 o 
  -7  17   6      309.41      412.73    113.13 o 
  -4  17   6     1077.59      754.27    130.32 o 
  -1  17   6       15.30        0.00     90.89 o 
   2  17   6       71.59       50.79    112.75 o 
 -18  18   6      144.73      235.87    156.65 o 
 -15  18   6       34.37       64.98    132.28 o 
 -12  18   6      265.08      286.93    109.63 o 
  -9  18   6        1.52       67.86     98.74 o 
  -6  18   6      161.71      124.34    155.59 o 
  -3  18   6       29.02        0.00    137.12 o 
   0  18   6       11.40      161.01    141.26 o 
 -17  19   6        4.67       45.17    113.76 o 
 -14  19   6       27.22        0.00    100.45 o 
 -11  19   6      343.80      374.52    122.16 o 
  -8  19   6        4.97        0.00     92.14 o 
  -5  19   6      178.67      184.82    128.90 o 
  -2  19   6       56.22      134.93    135.24 o 
 -16  20   6      259.21      197.38    134.17 o 
 -13  20   6      284.37      503.88    160.39 o 
 -10  20   6       15.25      161.76    122.63 o 
  -7  20   6        3.09      145.83    144.81 o 
  -4  20   6      118.97      306.13    207.03 o 
 -12  21   6       48.75       49.52    125.74 o 
  -9  21   6       52.10      141.73    154.96 o 
  -1   1   7     8872.10     7664.49    247.47 o 
  -3   2   7    10259.11    10357.56    276.05 o 
   0   2   7     8762.04     8597.63    434.70 o 
  -5   3   7       10.85       21.20     17.05 o 
  -2   3   7    44097.02    40704.70   1586.37 o 
   1   3   7    14376.42    13730.82    618.03 o 
  -7   4   7     1014.99      815.52     59.72 o 
  -4   4   7    40755.87    41616.73   1386.72 o 
  -1   4   7    15655.11    14373.78    422.26 o 
   2   4   7      190.50      286.75     25.81 o 
  -9   5   7    14669.53    14825.12    598.99 o 
  -6   5   7     2232.20     2338.01     87.22 o 
  -3   5   7    14266.04    13530.52    432.61 o 
   0   5   7      418.79      482.70     51.70 o 
   3   5   7     1227.29     1568.91     85.92 o 
 -11   6   7     1268.60     1074.99     81.71 o 
  -8   6   7     1445.67     1638.04     80.65 o 
  -5   6   7     2007.66     2020.23     94.77 o 
  -2   6   7    12192.28    12900.67    420.95 o 
   1   6   7     5772.48     6392.09    205.87 o 
   4   6   7     2157.63     2327.65    150.21 o 
 -13   7   7        0.15       24.87     47.40 o 
 -10   7   7      472.08      768.92     75.82 o 
  -7   7   7     3531.22     3549.53    159.87 o 
  -4   7   7      149.57      309.66     40.32 o 
  -1   7   7    39807.02    45498.36   1637.71 o 
   2   7   7        1.10        6.24     39.17 o 
   5   7   7     2931.57     3248.20    226.00 o 
 -15   8   7      275.54      468.34    107.70 o 
 -12   8   7     1558.36     1799.16    134.94 o 
  -9   8   7       95.31      107.81     52.29 o 
  -6   8   7     1976.03     1816.78    114.67 o 
  -3   8   7      916.56      911.46     63.42 o 
   0   8   7     2325.60     2249.19    111.30 o 
   3   8   7      261.16      360.11    112.23 o 
   6   8   7      728.68     1052.00    147.69 o 
 -17   9   7     2499.29     2913.83    292.04 o 
 -14   9   7       71.27        0.00     68.17 o 
 -11   9   7      746.24      603.71     74.56 o 
  -8   9   7      528.95      607.28     63.99 o 
  -5   9   7      785.82      740.73     65.46 o 
  -2   9   7    14610.64    14857.39    564.67 o 
   1   9   7     6059.53     6156.81    307.04 o 
   4   9   7       88.67       97.38     82.52 o 
   7   9   7     1890.21     1818.52    210.53 o 
 -19  10   7      163.12      182.36    123.39 o 
 -16  10   7       98.41       76.99     81.38 o 
 -13  10   7       83.44       22.13     54.48 o 
 -10  10   7     1927.02     1890.56    117.04 o 
  -7  10   7      119.16      138.79     45.17 o 
  -4  10   7     1257.57     1093.17     85.26 o 
  -1  10   7     8392.80     8888.06    429.20 o 
   2  10   7     2463.45     2427.97    196.20 o 
   5  10   7     2368.58     2749.20    254.01 o 
   8  10   7       31.83        0.00    123.62 o 
 -21  11   7       12.89       20.77    132.25 o 
 -18  11   7      535.08      466.53    141.54 o 
 -15  11   7      361.86      588.18    109.03 o 
 -12  11   7      519.26      787.67     78.09 o 
  -9  11   7      750.40      755.73     87.95 o 
  -6  11   7      786.08      690.28     74.85 o 
  -3  11   7     2587.15     2609.99    136.20 o 
   0  11   7      250.69      325.47     94.21 o 
   3  11   7        1.07        0.00     80.62 o 
   6  11   7      551.34      727.74    139.03 o 
   9  11   7        4.44       56.34    127.80 o 
 -20  12   7       20.94      150.98    162.86 o 
 -17  12   7      106.46      190.67    125.14 o 
 -14  12   7      227.40      289.11     96.53 o 
 -11  12   7       17.85       67.14     52.03 o 
  -8  12   7       28.48      200.75    103.95 o 
  -5  12   7      607.38      537.53     67.81 o 
  -2  12   7     3901.03     3855.40    230.32 o 
   1  12   7      406.31      465.55     98.74 o 
   4  12   7      258.41      249.26    109.43 o 
   7  12   7       38.08       63.51    105.77 o 
 -19  13   7        7.32        0.00    138.72 o 
 -16  13   7       44.10       36.43     78.64 o 
 -13  13   7        3.34        0.00     65.28 o 
 -10  13   7        5.20        0.00     55.23 o 
  -7  13   7       27.75       54.97     50.50 o 
  -4  13   7     2453.70     2037.03    136.59 o 
  -1  13   7      211.33      101.80     73.39 o 
   2  13   7      869.37      805.24    136.97 o 
   5  13   7       13.51      127.12    118.68 o 
   8  13   7       99.56      412.61    157.38 o 
 -21  14   7      104.19      295.62    164.86 o 
 -18  14   7       11.31       86.52    119.24 o 
 -15  14   7       16.89       40.49     77.42 o 
 -12  14   7      595.87      656.94    130.18 o 
  -9  14   7      270.38      154.70     61.05 o 
  -6  14   7      112.24      103.57     61.36 o 
  -3  14   7      269.08      293.93     78.63 o 
   0  14   7     1552.01     1815.85    201.54 o 
   3  14   7       55.49      135.48    115.50 o 
   6  14   7      107.65        0.00    109.58 o 
 -20  15   7        9.52      135.65    163.27 o 
 -17  15   7      167.86      179.32    109.51 o 
 -14  15   7        4.31       29.15     91.29 o 
 -11  15   7     1342.08     1349.22    161.31 o 
  -8  15   7      230.22      340.09     92.50 o 
  -5  15   7        2.62       85.41     70.92 o 
  -2  15   7     1080.32     1102.03    147.48 o 
   1  15   7        0.49      212.08    106.95 o 
   4  15   7      177.95      378.61    153.27 o 
 -19  16   7        5.14       43.31    119.14 o 
 -16  16   7      201.46      229.97    117.87 o 
 -13  16   7       18.71       54.44     79.98 o 
 -10  16   7        0.06      120.20     77.73 o 
  -7  16   7      267.65      168.64     64.31 o 
  -4  16   7      129.83      150.06     84.15 o 
  -1  16   7      149.45       82.06     98.02 o 
   2  16   7       47.51      109.68    111.10 o 
 -18  17   7        7.58       36.60    113.47 o 
 -15  17   7       27.86       81.31    105.57 o 
 -12  17   7      483.47      504.11    111.42 o 
  -9  17   7      128.51      155.39     73.61 o 
  -6  17   7       44.59      133.38     93.30 o 
  -3  17   7        0.63        0.00     86.53 o 
   0  17   7      330.27      318.07    148.41 o 
 -17  18   7      144.45      291.61    169.40 o 
 -14  18   7       67.65      101.77    104.45 o 
 -11  18   7      347.46      176.63     96.62 o 
  -8  18   7       54.90        0.00    100.45 o 
  -5  18   7       20.38        0.00     85.82 o 
  -2  18   7       24.32       81.71    121.35 o 
   1  18   7       80.17      300.57    155.13 o 
 -16  19   7       27.62       13.39    113.59 o 
 -13  19   7        0.21      111.82     97.71 o 
 -10  19   7        0.22        0.00    123.07 o 
  -7  19   7       84.67        0.00    104.18 o 
  -4  19   7      119.35      193.69    134.67 o 
  -1  19   7       63.31      174.83    149.61 o 
 -15  20   7       33.75       38.76    123.77 o 
 -12  20   7       16.88       16.45    118.05 o 
  -9  20   7      106.88      141.84    138.69 o 
  -6  20   7       40.24      298.06    154.91 o 
 -14  21   7       25.43       56.71    151.79 o 
 -11  21   7      128.35       88.29    139.55 o 
  -8  21   7        3.29        0.00    119.75 o 
   0   1   8     1810.24     1791.28    101.81 o 
  -2   2   8    47472.41    48267.26   1354.06 o 
   1   2   8     3502.27     3558.86    144.30 o 
  -4   3   8       87.53       52.57     32.80 o 
  -1   3   8    20441.39    18962.30    538.86 o 
   2   3   8     3755.27     3774.69    116.25 o 
  -6   4   8     2145.17     1854.05     86.76 o 
  -3   4   8     5738.93     5891.17    178.33 o 
   0   4   8      271.29      285.60     29.12 o 
   3   4   8      626.97      577.13     51.98 o 
  -8   5   8      710.93      679.75     56.94 o 
  -5   5   8     1974.33     2278.50    135.37 o 
  -2   5   8     4473.45     4398.82    170.50 o 
   1   5   8     1824.88     1970.84     76.23 o 
   4   5   8      287.64      420.44     54.45 o 
 -10   6   8     1367.34     1219.48     90.71 o 
  -7   6   8        6.17      102.69     30.32 o 
  -4   6   8    23275.46    25215.49    863.91 o 
  -1   6   8     8418.23     8779.88    284.90 o 
   2   6   8     8531.60     9755.67    324.72 o 
   5   6   8     4931.12     5300.31    251.14 o 
 -12   7   8      447.89      467.77     70.01 o 
  -9   7   8     8397.77    10097.12    504.51 o 
  -6   7   8      186.64      283.99     43.79 o 
  -3   7   8     3263.07     3717.78    151.45 o 
   0   7   8    19189.83    21853.11    763.63 o 
   3   7   8      367.16      382.93     61.65 o 
   6   7   8      292.89      498.39    100.70 o 
 -14   8   8      126.43      368.96    126.43 o 
 -11   8   8      632.55      940.14     97.80 o 
  -8   8   8       62.78       91.46     36.50 o 
  -5   8   8    20556.94    23161.02    994.02 o 
  -2   8   8     2720.96     2710.07    129.52 o 
   1   8   8      336.49      303.16     56.41 o 
   4   8   8      473.43      432.47     87.93 o 
   7   8   8     3008.88     2982.71    261.22 o 
 -16   9   8     1650.24     2070.85    219.86 o 
 -13   9   8      483.59      496.20     82.88 o 
 -10   9   8      163.67      140.98     50.37 o 
  -7   9   8     2641.16     2934.14    169.01 o 
  -4   9   8     5345.76     5878.72    254.51 o 
  -1   9   8     2475.20     2222.51    106.19 o 
   2   9   8      135.85      189.38     70.26 o 
   5   9   8      780.33      618.58    126.29 o 
   8   9   8      419.98      381.85    114.38 o 
 -18  10   8      773.43      857.97    160.53 o 
 -15  10   8     3685.49     3422.97    274.62 o 
 -12  10   8       34.09       58.40     58.68 o 
  -9  10   8      246.39      546.56     71.48 o 
  -6  10   8     2871.35     3021.79    163.59 o 
  -3  10   8       32.30       38.63     41.17 o 
   0  10   8       82.14      274.62     91.41 o 
   3  10   8      776.46      717.84    112.78 o 
   6  10   8      401.65      355.64    108.73 o 
   9  10   8       28.07      109.89    116.45 o 
 -20  11   8      107.20        5.35    115.53 o 
 -17  11   8      229.99      158.03     97.94 o 
 -14  11   8      135.38       65.78     88.86 o 
 -11  11   8      765.34      626.56     75.92 o 
  -8  11   8      127.52      167.73     54.36 o 
  -5  11   8     8996.68    10302.48    512.97 o 
  -2  11   8      257.08      256.97     72.70 o 
   1  11   8      338.09      368.52     89.46 o 
   4  11   8      754.62     1210.16    168.57 o 
   7  11   8       78.75        7.05     94.46 o 
  10  11   8       17.59        0.00    121.48 o 
 -19  12   8      100.86        0.00    121.14 o 
 -16  12   8     1150.44     1212.01    159.17 o 
 -13  12   8        2.02       56.98     74.09 o 
 -10  12   8      272.10      445.75     78.65 o 
  -7  12   8     1729.10     2018.96    148.95 o 
  -4  12   8     3351.49     3372.71    186.96 o 
  -1  12   8      127.32      203.35     72.68 o 
   2  12   8        1.25       53.40     86.02 o 
   5  12   8       20.53        0.00    130.62 o 
   8  12   8        0.41      198.24    122.13 o 
 -21  13   8        5.20       61.52    134.64 o 
 -18  13   8      574.26      811.87    211.54 o 
 -15  13   8      651.34      780.50    136.51 o 
 -12  13   8      568.76      724.35     97.56 o 
  -9  13   8     7256.01     7206.91    394.26 o 
  -6  13   8        1.66       97.88     54.30 o 
  -3  13   8       60.17       12.61     57.47 o 
   0  13   8      122.04      100.41     64.53 o 
   3  13   8     1133.17     1228.23    180.20 o 
   6  13   8       86.34        0.00     96.53 o 
 -20  14   8       54.80        0.00    146.35 o 
 -17  14   8        4.21      348.67    133.90 o 
 -14  14   8      179.80       94.73    105.79 o 
 -11  14   8     2156.99     2032.90    164.21 o 
  -8  14   8      571.78      617.16    100.64 o 
  -5  14   8      268.90      318.98     74.40 o 
  -2  14   8     1887.83     1864.32    206.24 o 
   1  14   8        0.90        0.00     86.22 o 
   4  14   8      200.84      480.16    153.72 o 
 -19  15   8       34.03      202.36    145.64 o 
 -16  15   8      223.59      260.54    112.64 o 
 -13  15   8       39.71        0.00     75.93 o 
 -10  15   8      544.86      428.44     81.20 o 
  -7  15   8      390.23      368.50    107.64 o 
  -4  15   8     1937.53     1962.08    234.44 o 
  -1  15   8      316.01      209.71    106.04 o 
   2  15   8        2.74       40.46     98.42 o 
   5  15   8        7.78       62.39    120.11 o 
 -18  16   8        1.72        0.00    108.88 o 
 -15  16   8       91.59        0.00     87.65 o 
 -12  16   8      695.92      684.89    167.20 o 
  -9  16   8      131.98      163.05     70.57 o 
  -6  16   8        2.59      121.59     82.24 o 
  -3  16   8       10.60        0.00     77.94 o 
   0  16   8       66.51      266.10    142.29 o 
   3  16   8      117.57       11.51    102.21 o 
 -17  17   8        3.35        0.00    106.71 o 
 -14  17   8       11.74        0.00     90.56 o 
 -11  17   8       56.62       63.38     85.46 o 
  -8  17   8       55.50      124.95     79.08 o 
  -5  17   8        8.39      236.97     89.43 o 
  -2  17   8       69.75        0.00    103.71 o 
   1  17   8       35.76       81.61    121.66 o 
 -16  18   8      246.15      346.07    145.26 o 
 -13  18   8       34.85       12.95     93.74 o 
 -10  18   8       52.53        0.00     76.18 o 
  -7  18   8        1.85      140.67     96.67 o 
  -4  18   8      286.70      171.07    111.00 o 
  -1  18   8       11.07      173.54    152.14 o 
 -15  19   8      119.29      137.31    129.99 o 
 -12  19   8       74.59      152.91     99.64 o 
  -9  19   8      106.14        0.00    108.11 o 
  -6  19   8      310.21      459.28    152.16 o 
  -3  19   8       19.97        0.83    106.67 o 
 -14  20   8      518.48      407.83    179.78 o 
 -11  20   8       19.52      195.19    135.18 o 
  -8  20   8        4.95        0.00    107.41 o 
  -5  20   8       52.75        0.00    150.36 o 
 -13  21   8       26.77      157.97    156.02 o 
 -10  21   8      184.00      141.49    140.29 o 
   0   0   9    40975.86    34107.32   1722.74 o 
   1   1   9    14572.06    14174.09    632.91 o 
  -1   2   9    26621.50    29426.67    873.22 o 
   2   2   9    11271.22    10056.89    290.44 o 
  -3   3   9     5285.69     5088.57    155.70 o 
   0   3   9    24828.06    25814.29    928.79 o 
   3   3   9    20072.44    19530.82    608.00 o 
  -5   4   9      276.67      278.42     34.60 o 
  -2   4   9    26879.46    26962.47    796.33 o 
   1   4   9      712.43      884.70     59.46 o 
   4   4   9     3833.16     4115.47    138.30 o 
  -7   5   9      907.27      751.84     52.10 o 
  -4   5   9    13748.65    13613.85    437.54 o 
  -1   5   9     1734.12     1759.75     73.29 o 
   2   5   9     1371.95     1230.42     60.45 o 
   5   5   9       13.09      111.61     82.51 o 
  -9   6   9      479.55      558.45     70.63 o 
  -6   6   9      735.04      714.88     77.81 o 
  -3   6   9       99.69       89.54     39.53 o 
   0   6   9     7676.99     8568.84    304.66 o 
   3   6   9      687.94      507.14     35.74 o 
   6   6   9       26.83      144.92     77.62 o 
 -11   7   9      781.60      812.92     83.36 o 
  -8   7   9     6906.43     6740.67    268.03 o 
  -5   7   9     2182.57     2017.94    131.51 o 
  -2   7   9      161.18      311.79     46.38 o 
   1   7   9     8489.56     9062.50    335.06 o 
   4   7   9      208.65      178.53     74.91 o 
   7   7   9      783.64      788.62    118.08 o 
 -13   8   9       16.98      106.64     67.82 o 
 -10   8   9       39.29      137.92     37.16 o 
  -7   8   9     4951.76     5219.12    221.26 o 
  -4   8   9        2.72       23.28     34.78 o 
  -1   8   9     5967.34     5691.29    220.00 o 
   2   8   9       64.98      114.65     43.86 o 
   5   8   9     1970.31     2364.10    202.32 o 
   8   8   9       34.04      246.70    118.50 o 
 -15   9   9      254.16      344.08    120.31 o 
 -12   9   9      438.48      380.39     78.19 o 
  -9   9   9      958.23     1196.79     90.24 o 
  -6   9   9     5134.46     5774.43    260.03 o 
  -3   9   9     2240.12     2375.02    119.73 o 
   0   9   9        8.12       61.92     35.15 o 
   3   9   9      314.79      421.88    111.43 o 
   6   9   9      316.79      170.39     86.15 o 
   9   9   9        2.65        0.00    106.77 o 
 -17  10   9       45.36      136.98    102.28 o 
 -14  10   9      750.03      835.11    125.53 o 
 -11  10   9       23.93      125.04     66.80 o 
  -8  10   9      162.54      151.63     52.48 o 
  -5  10   9     1528.58     1339.98    100.74 o 
  -2  10   9     4568.48     4894.99    217.44 o 
   1  10   9      153.39      311.84     73.21 o 
   4  10   9      690.66      946.03    162.87 o 
   7  10   9       15.26      213.23    109.29 o 
  10  10   9       25.02      156.84    117.94 o 
 -19  11   9       29.90        0.00     94.77 o 
 -16  11   9      198.35        0.00     64.21 o 
 -13  11   9       58.13      263.25     80.84 o 
 -10  11   9      121.72      117.63     60.13 o 
  -7  11   9      116.16      151.15     58.85 o 
  -4  11   9      209.02      347.94     89.04 o 
  -1  11   9      654.86      644.05     86.37 o 
   2  11   9        0.12      205.38     89.05 o 
   5  11   9      584.05      857.61    151.39 o 
   8  11   9        0.00       41.85    103.09 o 
 -21  12   9       45.11      148.12    153.09 o 
 -18  12   9      664.10     1023.27    205.19 o 
 -15  12   9       40.14       60.54     77.49 o 
 -12  12   9       33.36      153.96     62.07 o 
  -9  12   9      708.01      683.38     81.73 o 
  -6  12   9     7584.71     7274.51    368.99 o 
  -3  12   9       13.58       80.22     61.58 o 
   0  12   9       19.45      185.45     78.44 o 
   3  12   9     1502.45     1570.83    198.21 o 
   6  12   9       32.67        0.00    114.33 o 
   9  12   9        3.17      102.95    177.25 o 
 -20  13   9      219.71      167.67    144.15 o 
 -17  13   9     1553.53     1428.18    199.73 o 
 -14  13   9      331.73      247.56     86.04 o 
 -11  13   9       84.42      220.01     75.33 o 
  -8  13   9        7.98       59.03     64.91 o 
  -5  13   9        5.58      132.29     66.10 o 
  -2  13   9     2614.82     2714.76    220.05 o 
   1  13   9      410.60      229.45    108.91 o 
   4  13   9     1092.82     1124.42    209.18 o 
   7  13   9        0.12        0.00    102.58 o 
 -19  14   9       17.87       50.66    121.12 o 
 -16  14   9      550.86      475.94    144.94 o 
 -13  14   9      173.73      112.53     88.81 o 
 -10  14   9     1326.87     1190.97    120.60 o 
  -7  14   9      710.22      842.68    104.19 o 
  -4  14   9     1011.56     1238.04    138.49 o 
  -1  14   9      516.35      611.27    113.35 o 
   2  14   9      989.30     1042.60    176.75 o 
   5  14   9       67.51        0.00    134.09 o 
 -18  15   9      116.09       69.82    118.37 o 
 -15  15   9      326.08      422.38    129.09 o 
 -12  15   9       29.06      153.80     69.77 o 
  -9  15   9     1243.65     1159.70    145.22 o 
  -6  15   9      645.37      764.56     97.64 o 
  -3  15   9      365.38      358.28     97.92 o 
   0  15   9       94.42      292.69    127.43 o 
   3  15   9       41.99      228.06    144.75 o 
 -17  16   9      191.25      270.68    159.90 o 
 -14  16   9       38.21      191.76    100.15 o 
 -11  16   9      736.84      823.57    125.45 o 
  -8  16   9      300.42      199.75     92.64 o 
  -5  16   9        2.82        0.00     67.46 o 
  -2  16   9       38.70      131.42     96.43 o 
   1  16   9       71.44       99.23    107.56 o 
 -19  17   9      143.98       83.25    135.78 o 
 -16  17   9       33.14       63.92    105.98 o 
 -13  17   9      262.45      378.16    114.70 o 
 -10  17   9       42.29        0.00     69.03 o 
  -7  17   9       45.96      164.37    149.83 o 
  -4  17   9     1161.41     1005.83    148.27 o 
  -1  17   9       12.50       57.44    109.36 o 
   2  17   9      104.11        0.00    116.80 o 
 -18  18   9      287.38      168.52    135.54 o 
 -15  18   9       48.87      151.27    116.62 o 
 -12  18   9       31.81       51.66     82.10 o 
  -9  18   9       53.69      215.22    154.23 o 
  -6  18   9      876.24      536.37    150.49 o 
  -3  18   9      118.21      189.50    127.38 o 
   0  18   9        4.01      360.70    189.03 o 
 -17  19   9        8.16      175.12    136.74 o 
 -14  19   9       10.79       59.83    120.61 o 
 -11  19   9       20.23      139.95    118.86 o 
  -8  19   9       15.53        0.00    121.15 o 
  -5  19   9      505.10      603.62    186.34 o 
  -2  19   9      365.30      498.38    185.76 o 
 -13  20   9      104.46      216.35    161.45 o 
 -10  20   9       24.13       77.66    120.53 o 
  -7  20   9        0.09       25.04    117.70 o 
 -12  21   9       49.76      284.79    145.49 o 
  -9  21   9      156.16      238.36    155.03 o 
  -1   1  10     2205.21     1890.86     81.08 o 
  -3   2  10     4241.88     4100.37    152.21 o 
   0   2  10     2955.57     3218.14    157.12 o 
  -5   3  10      716.88      542.21     36.49 o 
  -2   3  10     4574.62     5024.57    167.47 o 
   1   3  10     1031.11     1005.61    104.18 o 
  -7   4  10     5900.85     6091.39    226.88 o 
  -4   4  10      260.55      225.09     28.10 o 
  -1   4  10      279.23      186.81     55.15 o 
   2   4  10     6465.69     5932.91    193.81 o 
  -9   5  10       54.13       32.74     30.22 o 
  -6   5  10     1466.92     1522.78     78.37 o 
  -3   5  10     6864.54     6170.25    208.82 o 
   0   5  10      451.58      419.50     36.08 o 
   3   5  10     2409.29     2013.98     84.68 o 
 -11   6  10     2667.36     2372.62    144.99 o 
  -8   6  10     1752.89     1662.68     79.67 o 
  -5   6  10     2039.74     2315.78    105.21 o 
  -2   6  10     8063.37     8222.75    286.48 o 
   1   6  10       86.50       87.77     37.38 o 
   4   6  10     2220.31     2381.60    136.22 o 
 -13   7  10      115.38       70.84     69.87 o 
 -10   7  10     1392.86     1261.74    102.59 o 
  -7   7  10     1241.03     1439.30     86.02 o 
  -4   7  10      758.72      841.77     60.82 o 
  -1   7  10      111.54      184.41     46.82 o 
   2   7  10      471.06      526.43     52.92 o 
   5   7  10     2697.02     2342.08    143.15 o 
 -15   8  10       18.16      239.23    123.38 o 
 -12   8  10      114.42      112.68     80.20 o 
  -9   8  10        7.89       60.76     36.10 o 
  -6   8  10     1778.56     1576.55    121.40 o 
  -3   8  10     3157.07     3438.41    152.36 o 
   0   8  10      610.65      540.37     56.76 o 
   3   8  10        5.41       42.31     58.19 o 
   6   8  10     2506.02     2518.22    231.29 o 
 -17   9  10      133.96      324.56    118.64 o 
 -14   9  10       76.06      100.95     73.65 o 
 -11   9  10       39.81       20.82     52.77 o 
  -8   9  10      858.78      955.28     83.71 o 
  -5   9  10     3075.55     2916.38    148.72 o 
  -2   9  10     1029.88     1095.62     88.06 o 
   1   9  10      857.57      891.90     82.95 o 
   4   9  10     2229.22     1975.47    192.85 o 
   7   9  10      264.32      356.62    114.74 o 
 -19  10  10       33.69      189.48    119.24 o 
 -16  10  10      290.51      391.26    113.74 o 
 -13  10  10       70.00       87.29     66.79 o 
 -10  10  10      124.97      178.08     55.62 o 
  -7  10  10      455.60      524.73     69.93 o 
  -4  10  10      331.73      251.45     67.77 o 
  -1  10  10      914.60     1019.10     74.58 o 
   2  10  10     1077.02     1138.68    125.24 o 
   5  10  10       78.69      240.22    110.88 o 
   8  10  10       69.23      142.23    104.11 o 
 -18  11  10      196.98      429.00    140.99 o 
 -15  11  10      422.39      880.57    159.85 o 
 -12  11  10       21.71       81.03     68.97 o 
  -9  11  10      228.25      352.94     77.05 o 
  -6  11  10      135.27      187.59     59.49 o 
  -3  11  10     1085.29     1084.05     87.96 o 
   0  11  10      342.48      400.31     75.49 o 
   3  11  10      130.52      195.41    121.76 o 
   6  11  10        0.51      106.01    109.52 o 
   9  11  10       55.36      217.53    138.13 o 
 -20  12  10      269.43      228.84    149.96 o 
 -17  12  10        6.23       23.22     92.34 o 
 -14  12  10       15.22       89.54     85.62 o 
 -11  12  10        1.16      230.22     66.56 o 
  -8  12  10        9.72        5.78     60.81 o 
  -5  12  10       21.93      102.33     72.25 o 
  -2  12  10      711.49      830.34    112.16 o 
   1  12  10        5.78       78.30    107.66 o 
   4  12  10      570.79      688.83    152.85 o 
   7  12  10        0.14       34.04    120.97 o 
 -19  13  10       27.36        0.00    106.77 o 
 -16  13  10       21.31        0.00     80.95 o 
 -13  13  10     1523.18     1480.53    164.79 o 
 -10  13  10     1402.56     1207.23    125.90 o 
  -7  13  10       19.16      134.06     72.20 o 
  -4  13  10     4339.20     4236.40    236.79 o 
  -1  13  10       75.33      129.31     72.61 o 
   2  13  10      428.21      294.95    130.60 o 
   5  13  10       15.82        0.00    107.15 o 
 -18  14  10      187.33      109.72    115.74 o 
 -15  14  10        1.97      119.34     94.16 o 
 -12  14  10     1003.18     1188.57    125.19 o 
  -9  14  10      177.88      245.42    107.63 o 
  -6  14  10     1593.86     1666.93    147.65 o 
  -3  14  10      192.44      227.60     97.32 o 
   0  14  10      265.28      238.96    107.81 o 
   3  14  10      490.16      602.71    169.12 o 
   6  14  10       49.29       14.08    109.99 o 
 -20  15  10       20.92       12.49    113.93 o 
 -17  15  10        6.01        0.00    107.75 o 
 -14  15  10        3.26        6.77     83.39 o 
 -11  15  10      394.95      353.98    112.52 o 
  -8  15  10      189.80      209.86     79.69 o 
  -5  15  10      864.99     1061.95    138.62 o 
  -2  15  10        1.82       89.07     83.87 o 
   1  15  10       60.28       32.88     89.05 o 
   4  15  10      139.25      163.88    129.84 o 
 -19  16  10        1.24        0.00    135.86 o 
 -16  16  10       66.31        0.00    101.80 o 
 -13  16  10      110.18       38.13    106.20 o 
 -10  16  10       46.90       58.63     81.97 o 
  -7  16  10       54.66       19.72     59.89 o 
  -4  16  10        5.62       41.78     78.26 o 
  -1  16  10        1.06       64.81    101.16 o 
   2  16  10      238.74      161.09    137.15 o 
 -18  17  10       87.88        0.00    103.69 o 
 -15  17  10      118.98       82.17    100.71 o 
 -12  17  10      359.31      571.24    118.64 o 
  -9  17  10      113.10      210.89     82.30 o 
  -6  17  10      183.12      399.59    116.70 o 
  -3  17  10      963.07      708.51    202.53 o 
   0  17  10       43.90      163.25    142.39 o 
 -17  18  10      561.90      387.35    158.31 o 
 -14  18  10       26.38       95.77    107.84 o 
 -11  18  10       64.14        0.00     73.54 o 
  -8  18  10        7.60      110.77     95.41 o 
  -5  18  10      343.31      164.46     95.12 o 
  -2  18  10       83.90      288.66    158.47 o 
 -16  19  10       52.37        0.00    136.68 o 
 -13  19  10       52.57       54.19    116.66 o 
 -10  19  10      240.87      309.54    135.68 o 
  -7  19  10        8.37        0.00    119.28 o 
  -4  19  10       45.69      146.38    139.51 o 
 -15  20  10        0.69        0.00    139.71 o 
 -12  20  10      346.74      423.91    160.98 o 
  -9  20  10       44.99      120.15    133.01 o 
  -6  20  10      120.82      333.43    188.26 o 
   0   1  11     2088.76     2024.98     67.76 o 
  -2   2  11      408.94      501.15     38.12 o 
   1   2  11     1931.63     2486.80    125.33 o 
  -4   3  11    19858.70    21292.92    693.26 o 
  -1   3  11     2728.19     2651.17    132.49 o 
   2   3  11     4506.74     4538.36    203.97 o 
  -6   4  11      107.54      164.04     40.00 o 
  -3   4  11     9578.29    10027.29    321.69 o 
   0   4  11       28.90       86.72     43.82 o 
   3   4  11      754.76      821.81     51.69 o 
  -8   5  11     3864.28     3337.99    133.81 o 
  -5   5  11     1373.60     1180.98     66.15 o 
  -2   5  11    37674.34    42712.68   1599.24 o 
   1   5  11     1484.61     1535.20     73.47 o 
   4   5  11      515.15      508.05     44.21 o 
 -10   6  11     1851.10     1738.70    120.30 o 
  -7   6  11      408.63      447.93     50.87 o 
  -4   6  11     3923.72     3627.80    153.84 o 
  -1   6  11     3337.87     3696.45    283.29 o 
   2   6  11      800.83      878.72     61.02 o 
   5   6  11     3455.93     3144.04    175.40 o 
 -12   7  11      300.47      313.19     66.34 o 
  -9   7  11     3304.86     3481.34    202.80 o 
  -6   7  11       18.13        4.37     34.64 o 
  -3   7  11      740.82     1018.43     68.22 o 
   0   7  11     6571.95     7053.79    270.29 o 
   3   7  11     9485.23     9211.61    343.36 o 
   6   7  11       34.27        0.00     69.77 o 
 -14   8  11      679.43      870.27    103.10 o 
 -11   8  11        5.45      120.47    105.38 o 
  -8   8  11     1631.60     1418.63     87.47 o 
  -5   8  11        1.86       93.49     39.56 o 
  -2   8  11      909.98      802.98     71.77 o 
   1   8  11      263.76      323.02     81.17 o 
   4   8  11      379.91      362.99    100.84 o 
   7   8  11      758.11      958.97    140.06 o 
 -16   9  11      925.94     1182.06    179.89 o 
 -13   9  11      988.39     1019.92    112.71 o 
 -10   9  11       14.75       71.41     41.28 o 
  -7   9  11      377.29      446.52     78.30 o 
  -4   9  11       22.18       10.12     48.34 o 
  -1   9  11      210.09      339.52     47.90 o 
   2   9  11       32.06      112.19     69.78 o 
   5   9  11     1160.12     1178.25    155.35 o 
   8   9  11      115.16      225.05    132.29 o 
 -18  10  11        5.25        0.00     94.91 o 
 -15  10  11      406.66      574.91    113.26 o 
 -12  10  11        5.32      128.61    103.48 o 
  -9  10  11     1012.79      912.09     88.07 o 
  -6  10  11        3.91       25.62     47.40 o 
  -3  10  11     2185.97     1823.93    123.33 o 
   0  10  11       45.76       96.51     52.26 o 
   3  10  11     2723.51     2431.60    226.94 o 
   6  10  11        2.43      120.42     91.83 o 
   9  10  11       10.27      124.55    120.09 o 
 -20  11  11        5.41       30.59    160.00 o 
 -17  11  11      316.89      245.64    128.09 o 
 -14  11  11      270.46      491.45    110.42 o 
 -11  11  11       87.39       41.15     55.29 o 
  -8  11  11      180.59      134.01     55.95 o 
  -5  11  11      466.89      673.03     89.98 o 
  -2  11  11      125.31      165.26     45.54 o 
   1  11  11      341.08      388.62    101.83 o 
   4  11  11     1042.36     1201.98    162.91 o 
   7  11  11      121.09      239.73    119.06 o 
 -19  12  11      558.83      378.25    167.27 o 
 -16  12  11        0.32       47.26     93.42 o 
 -13  12  11      265.11      161.80     87.24 o 
 -10  12  11     1800.08     1537.81    145.77 o 
  -7  12  11     2721.38     2569.64    173.33 o 
  -4  12  11      334.55      532.75     93.14 o 
  -1  12  11      492.41      475.65     93.80 o 
   2  12  11      468.34      727.44    141.95 o 
   5  12  11      479.40      302.83    122.42 o 
   8  12  11      219.22       94.93    117.60 o 
 -18  13  11       31.19       49.80    111.99 o 
 -15  13  11        4.17       90.89     77.17 o 
 -12  13  11     2763.64     2549.48    185.64 o 
  -9  13  11     1060.43      894.77    112.95 o 
  -6  13  11      384.14      348.87     76.12 o 
  -3  13  11     2174.64     1975.30    172.83 o 
   0  13  11       33.28      394.85    145.24 o 
   3  13  11      225.55      127.32    102.68 o 
   6  13  11       13.04      113.75    120.38 o 
 -20  14  11        0.78        0.00    151.49 o 
 -17  14  11      591.78      328.67    107.49 o 
 -14  14  11       64.12       39.43     79.00 o 
 -11  14  11       80.23      202.10     81.89 o 
  -8  14  11      759.05      958.05    116.33 o 
  -5  14  11      382.95      561.70     79.31 o 
  -2  14  11      490.79      663.90    123.42 o 
   1  14  11      375.67      506.42    134.32 o 
   4  14  11        5.65       99.23    110.64 o 
 -19  15  11        6.35        0.00    128.66 o 
 -16  15  11       10.48        0.00     97.97 o 
 -13  15  11      489.30      380.88    116.60 o 
 -10  15  11      812.12      753.37    109.21 o 
  -7  15  11      139.01      266.35     92.32 o 
  -4  15  11      226.92      322.09     97.06 o 
  -1  15  11      195.53       55.06     93.82 o 
   2  15  11        7.54      122.45    102.14 o 
 -18  16  11      197.31      144.02    164.25 o 
 -15  16  11      337.19      670.72    148.15 o 
 -12  16  11       23.24      146.04    135.22 o 
  -9  16  11      882.56      709.14    136.59 o 
  -6  16  11      250.30      232.31     96.59 o 
  -3  16  11      797.48      731.14    142.34 o 
   0  16  11        0.41      120.67    105.62 o 
   3  16  11       17.76        0.00    131.81 o 
 -17  17  11        0.11      218.16    130.96 o 
 -14  17  11      160.99      127.85    118.51 o 
 -11  17  11      115.52      164.52     89.88 o 
  -8  17  11      142.59      510.56    143.18 o 
  -5  17  11      463.97      315.76    113.47 o 
  -2  17  11      200.73      226.54    121.62 o 
   1  17  11      184.84      124.78    123.13 o 
 -16  18  11      184.90       96.25    138.53 o 
 -13  18  11       16.83       86.54     98.91 o 
 -10  18  11       22.34        4.94     70.58 o 
  -7  18  11       28.55      136.98     99.80 o 
  -4  18  11       84.08       49.75    110.03 o 
  -1  18  11       29.01      319.80    194.80 o 
 -15  19  11       29.23      290.94    170.50 o 
 -12  19  11        3.47      150.25    112.97 o 
  -9  19  11      120.78      174.20    137.73 o 
  -6  19  11       64.71       67.21    114.45 o 
  -3  19  11      163.27      194.09    177.11 o 
 -14  20  11      154.74      378.19    175.65 o 
 -11  20  11       15.72      122.26    144.76 o 
  -8  20  11       15.72       49.52    128.58 o 
   0   0  12    75743.05    85185.74   5282.71 o 
   1   1  12    17351.14    16421.93    515.64 o 
  -1   2  12    25305.34    26768.34    853.34 o 
   2   2  12    17148.34    19983.03    643.18 o 
  -3   3  12      447.09      472.56     37.77 o 
   0   3  12     5178.86     5709.96    450.11 o 
   3   3  12     3154.19     3113.12    121.89 o 
  -5   4  12        1.38       24.98     28.08 o 
  -2   4  12     1031.21     1080.78     51.40 o 
   1   4  12    17182.98    18525.00    837.38 o 
   4   4  12     7525.81     7749.35    285.51 o 
  -7   5  12     9611.68    10065.35    371.23 o 
  -4   5  12     6595.28     6057.85    226.53 o 
  -1   5  12    14978.52    16357.42    744.12 o 
   2   5  12     1076.32     1137.97     62.45 o 
   5   5  12     2059.50     2017.48    137.43 o 
  -9   6  12     1055.43      792.63     75.87 o 
  -6   6  12       62.04       48.76     45.88 o 
  -3   6  12    13527.74    14036.39    509.67 o 
   0   6  12      276.74      410.18     40.21 o 
   3   6  12        9.26       21.71     42.18 o 
   6   6  12      164.99      270.86     62.88 o 
 -11   7  12     1094.48      979.45     97.30 o 
  -8   7  12     1464.96     1715.58     96.34 o 
  -5   7  12     2059.44     2292.62    111.54 o 
  -2   7  12        3.30       80.44     56.55 o 
   1   7  12      979.28      944.17     75.89 o 
   4   7  12       51.73       74.56     49.48 o 
   7   7  12      387.10      404.68     96.71 o 
 -13   8  12       43.68      153.61     64.98 o 
 -10   8  12      880.17     1133.33    119.48 o 
  -7   8  12     1346.48     1253.49     99.95 o 
  -4   8  12      963.60      749.85     63.50 o 
  -1   8  12       36.91      159.12     45.25 o 
   2   8  12       11.50       29.48     38.53 o 
   5   8  12       10.73      236.63    159.82 o 
   8   8  12      185.19      429.23    120.80 o 
 -15   9  12      265.39      284.14    101.15 o 
 -12   9  12       41.24      276.45     84.59 o 
  -9   9  12     2000.35     2416.92    135.23 o 
  -6   9  12      107.40      170.50     59.06 o 
  -3   9  12       98.73      153.08     73.86 o 
   0   9  12       60.24       70.87     82.01 o 
   3   9  12     1323.18     1069.97    133.38 o 
   6   9  12       51.80       80.21     77.33 o 
   9   9  12       97.26        0.00     93.99 o 
 -17  10  12        1.33        0.00     86.37 o 
 -14  10  12       11.69       44.86     65.96 o 
 -11  10  12      836.20      863.37     84.88 o 
  -8  10  12      979.44      904.50     87.19 o 
  -5  10  12        1.17       29.23     72.77 o 
  -2  10  12      791.44      918.97     86.54 o 
   1  10  12       10.39       18.37     61.29 o 
   4  10  12     2101.53     2633.15    245.97 o 
   7  10  12        0.36        0.00    116.71 o 
  10  10  12        4.48        0.00    127.71 o 
 -19  11  12      339.31       71.39    106.83 o 
 -16  11  12       22.70      208.81    117.18 o 
 -13  11  12      110.64      126.74     74.73 o 
 -10  11  12     1488.48     1565.55    142.12 o 
  -7  11  12      755.67      870.11    101.42 o 
  -4  11  12     4705.77     4509.88    246.07 o 
  -1  11  12     2198.52     2082.98    161.11 o 
   2  11  12      184.65      294.47     98.93 o 
   5  11  12      104.63       88.66     99.04 o 
   8  11  12       15.99      167.17    128.51 o 
 -18  12  12      397.76      529.71    153.92 o 
 -15  12  12      159.19       40.33     91.28 o 
 -12  12  12      158.14      316.38     88.47 o 
  -9  12  12     2664.86     3039.83    227.44 o 
  -6  12  12      215.68      346.37     78.62 o 
  -3  12  12       49.82       42.67     56.95 o 
   0  12  12      507.33      435.13    104.00 o 
   3  12  12     2228.73     2419.39    256.76 o 
   6  12  12      272.61      253.07    116.73 o 
 -20  13  12        1.28       11.99    131.81 o 
 -17  13  12      846.51      848.91    167.92 o 
 -14  13  12      173.60       41.90     74.43 o 
 -11  13  12      111.37       66.18     85.58 o 
  -8  13  12      120.32      269.88    107.54 o 
  -5  13  12      215.61      239.16     69.32 o 
  -2  13  12     4820.35     3972.90    274.50 o 
   1  13  12      572.48      839.79    149.65 o 
   4  13  12     1325.93     1280.68    199.77 o 
   7  13  12       20.70       73.10    136.61 o 
 -19  14  12        0.75       91.91    128.90 o 
 -16  14  12       26.61       90.84     87.08 o 
 -13  14  12      383.53      494.50    109.36 o 
 -10  14  12      502.31      664.13    112.63 o 
  -7  14  12        8.32        0.00     64.21 o 
  -4  14  12     1483.69     1344.89    151.44 o 
  -1  14  12      954.98      768.92    136.19 o 
   2  14  12       26.23      224.23    121.77 o 
   5  14  12       43.00      233.87    156.93 o 
 -18  15  12        5.72       50.57    117.25 o 
 -15  15  12      616.69      934.46    157.01 o 
 -12  15  12      417.13      515.41     97.08 o 
  -9  15  12      784.68     1049.22    133.11 o 
  -6  15  12       15.83       27.41     64.91 o 
  -3  15  12      310.97      327.59     88.64 o 
   0  15  12        5.88       72.98     92.24 o 
   3  15  12      686.52      559.82    206.52 o 
 -17  16  12       12.91       53.85    106.03 o 
 -14  16  12      229.34      543.25    139.88 o 
 -11  16  12      220.04      183.92     85.44 o 
  -8  16  12      192.14      206.53     81.97 o 
  -5  16  12      422.08      320.17    103.43 o 
  -2  16  12       68.05      103.19    104.66 o 
   1  16  12      259.28      194.38    158.21 o 
 -16  17  12       13.07       68.53     97.53 o 
 -13  17  12       29.34        3.11     94.94 o 
 -10  17  12       47.68        0.00     70.27 o 
  -7  17  12      253.64      321.86    109.76 o 
  -4  17  12       94.54      179.52     99.02 o 
  -1  17  12      144.12      299.42    153.43 o 
 -15  18  12      209.43      281.27    219.18 o 
 -12  18  12        2.61      277.14    156.25 o 
  -9  18  12       82.52       85.16     98.48 o 
  -6  18  12      177.26       91.64     99.14 o 
  -3  18  12      225.43       84.00    220.09 o 
 -14  19  12       33.41        0.00    101.04 o 
 -11  19  12       53.17      148.20    132.53 o 
  -8  19  12       91.75        0.00    108.68 o 
  -5  19  12      207.02       33.87    133.29 o 
 -13  20  12        7.39      109.11    149.72 o 
 -10  20  12       33.80       23.49    130.97 o 
  -7  20  12       13.94       88.14    158.47 o 
  -1   1  13     3115.56     3251.31    182.89 o 
  -3   2  13     8276.88     9709.94    612.12 o 
   0   2  13     1962.19     1744.71     94.77 o 
  -5   3  13     5085.79     6158.83    232.42 o 
  -2   3  13     3513.03     3445.20    151.78 o 
   1   3  13     4456.26     4748.39    227.24 o 
  -7   4  13     7246.47     7957.50    292.56 o 
  -4   4  13     5084.57     4869.27    181.82 o 
  -1   4  13    21315.85    21849.77    998.01 o 
   2   4  13     2756.41     2504.65     98.73 o 
  -9   5  13     1628.66     1681.69    109.72 o 
  -6   5  13      404.19      442.92     46.34 o 
  -3   5  13      532.68      482.47     71.38 o 
   0   5  13      743.07      721.62     76.69 o 
   3   5  13      117.18      125.29     39.31 o 
 -11   6  13       42.81       38.04     63.65 o 
  -8   6  13        1.65      118.52     50.73 o 
  -5   6  13      110.18      110.14     44.25 o 
  -2   6  13     4313.70     4407.01    172.61 o 
   1   6  13       31.67       65.07     75.91 o 
   4   6  13       71.70      107.10     56.24 o 
 -13   7  13       46.36      101.04     82.22 o 
 -10   7  13      631.24      737.83     89.12 o 
  -7   7  13      676.34      833.70     76.70 o 
  -4   7  13    10126.28    10081.61    427.03 o 
  -1   7  13     1147.93     1111.44     91.49 o 
   2   7  13      171.53      289.26     51.42 o 
   5   7  13     1171.45     1024.58     95.45 o 
 -15   8  13     1570.87     1716.31    196.06 o 
 -12   8  13        7.59      132.63     62.46 o 
  -9   8  13     1232.59     1357.19     91.31 o 
  -6   8  13     5881.41     5878.33    255.92 o 
  -3   8  13      788.79      983.16    100.61 o 
   0   8  13     2479.75     2274.58    132.80 o 
   3   8  13     2077.01     1737.62    134.40 o 
   6   8  13     2663.17     2671.41    243.13 o 
 -17   9  13       39.62      260.70    115.97 o 
 -14   9  13      223.75      296.97     76.87 o 
 -11   9  13      146.08      100.31     63.00 o 
  -8   9  13      865.11      795.62    104.25 o 
  -5   9  13       21.12       21.13     42.89 o 
  -2   9  13     1590.31     1398.69     97.64 o 
   1   9  13     2399.41     2079.71    128.11 o 
   4   9  13       14.93      171.48     86.01 o 
   7   9  13       17.59        0.00     89.54 o 
 -19  10  13       48.70        0.00    125.43 o 
 -16  10  13       62.62      103.66    136.69 o 
 -13  10  13      498.82      472.94    102.08 o 
 -10  10  13      169.71      127.80     51.16 o 
  -7  10  13      903.88     1104.21    118.30 o 
  -4  10  13      759.77      916.72     90.41 o 
  -1  10  13     1175.66     1096.58     89.04 o 
   2  10  13      258.35      658.12    120.05 o 
   5  10  13        0.03        0.00     67.62 o 
   8  10  13      104.88       29.63     91.77 o 
 -18  11  13      100.66      129.85    110.89 o 
 -15  11  13       21.11        0.00     69.28 o 
 -12  11  13      861.77      906.46    113.80 o 
  -9  11  13      722.75      734.13     91.19 o 
  -6  11  13      164.98      276.99     66.21 o 
  -3  11  13       35.39       95.76     51.73 o 
   0  11  13        3.53        0.00     48.95 o 
   3  11  13       12.47        0.00     86.85 o 
   6  11  13        0.12        0.00     98.98 o 
   9  11  13       25.03       36.72    135.03 o 
 -20  12  13       14.47      171.94    178.50 o 
 -17  12  13       39.71      165.74    103.17 o 
 -14  12  13      160.79       57.57     70.02 o 
 -11  12  13      764.40      792.42     99.00 o 
  -8  12  13      551.64      569.94     91.25 o 
  -5  12  13     1652.39     1790.99    148.44 o 
  -2  12  13      696.46      734.43     98.05 o 
   1  12  13       53.64      183.34     92.15 o 
   4  12  13      225.23      120.55     96.47 o 
   7  12  13      147.54       73.18    131.47 o 
 -19  13  13      187.03        0.00    115.53 o 
 -16  13  13      339.93      359.36    108.17 o 
 -13  13  13     1403.16     1257.02    156.61 o 
 -10  13  13       52.95      153.00     73.73 o 
  -7  13  13        3.72        0.00     75.55 o 
  -4  13  13       59.96       91.60     72.59 o 
  -1  13  13      626.38      587.11    105.67 o 
   2  13  13       53.14       30.47     98.44 o 
   5  13  13       92.64       19.16    122.30 o 
 -18  14  13        0.16      216.54    138.56 o 
 -15  14  13       93.99       36.83     94.16 o 
 -12  14  13     3333.87     2872.93    302.33 o 
  -9  14  13       46.02      110.79     69.02 o 
  -6  14  13       46.17      151.91     72.69 o 
  -3  14  13       30.76       59.20     73.48 o 
   0  14  13      696.67     1024.02    167.25 o 
   3  14  13       87.55       54.75    116.84 o 
 -17  15  13       10.75       26.59     91.24 o 
 -14  15  13        0.08        0.00     93.30 o 
 -11  15  13      222.72       94.30     84.52 o 
  -8  15  13      258.27      406.61     91.71 o 
  -5  15  13       26.56      162.91    118.38 o 
  -2  15  13        1.86        0.00     86.69 o 
   1  15  13       10.76        0.00    108.44 o 
   4  15  13      147.27        3.04    137.08 o 
 -16  16  13        9.06       32.88     98.42 o 
 -13  16  13      826.75      817.70    153.04 o 
 -10  16  13      419.42      367.69     99.63 o 
  -7  16  13      373.92      264.80     93.80 o 
  -4  16  13       40.49       21.03     91.41 o 
  -1  16  13       22.80      155.70    173.26 o 
   2  16  13      220.44      198.16    146.43 o 
 -18  17  13        0.25      120.41    169.38 o 
 -15  17  13       63.05        0.00     94.65 o 
 -12  17  13      492.64      347.73    141.64 o 
  -9  17  13       37.68       89.16     82.80 o 
  -6  17  13       19.74      141.79    102.46 o 
  -3  17  13      145.54        0.00    110.55 o 
   0  17  13       82.80      180.97    143.88 o 
 -17  18  13      281.76      340.65    152.79 o 
 -14  18  13       28.27      158.30    132.64 o 
 -11  18  13      178.86       86.72     97.57 o 
  -8  18  13        0.54        0.00     85.06 o 
  -5  18  13        4.87        0.00    124.72 o 
  -2  18  13       16.99      234.57    160.34 o 
 -13  19  13      107.28      195.66    179.19 o 
 -10  19  13       19.58       22.93    111.84 o 
  -7  19  13       29.41      174.27    142.06 o 
  -4  19  13       36.66      268.31    196.05 o 
 -12  20  13      218.23      326.94    186.97 o 
  -9  20  13        3.14      172.94    175.17 o 
   0   1  14     1986.37     2075.99    104.48 o 
  -2   2  14    19949.65    19437.59    678.99 o 
   1   2  14     9428.49    10381.45    468.34 o 
  -4   3  14      918.86      979.43     56.19 o 
  -1   3  14    26370.10    29225.79   1349.33 o 
   2   3  14     2406.46     2142.19    133.63 o 
  -6   4  14      527.90      500.45     61.24 o 
  -3   4  14     8688.75     8285.33    452.13 o 
   0   4  14     6226.63     6781.55    310.04 o 
   3   4  14      987.89     1157.33     70.89 o 
  -8   5  14     3780.18     3140.12    144.55 o 
  -5   5  14     4344.86     4228.70    168.01 o 
  -2   5  14     8279.63     8814.01    460.42 o 
   1   5  14       72.55      210.22     58.62 o 
   4   5  14      582.23      587.49     61.20 o 
 -10   6  14      822.48      848.70     93.12 o 
  -7   6  14     2183.91     2045.87    117.67 o 
  -4   6  14     2050.86     1786.66     96.25 o 
  -1   6  14    10152.54    10588.65    577.65 o 
   2   6  14      178.15      382.84     59.99 o 
   5   6  14      191.26      253.61     59.97 o 
 -12   7  14       52.54      114.59     63.27 o 
  -9   7  14        0.54        0.00     42.08 o 
  -6   7  14      488.83      602.18     61.36 o 
  -3   7  14    10684.68    10427.93    476.94 o 
   0   7  14       51.03       30.95     47.84 o 
   3   7  14      634.21      609.34     81.33 o 
   6   7  14      512.09      575.21     82.67 o 
 -14   8  14      613.65      661.80     95.63 o 
 -11   8  14      153.49      284.82    117.79 o 
  -8   8  14     2332.80     2338.92    152.84 o 
  -5   8  14     5153.93     4486.07    223.72 o 
  -2   8  14      692.83      805.57     99.57 o 
   1   8  14     1827.30     1884.61    147.17 o 
   4   8  14      403.49      506.64     76.05 o 
   7   8  14      436.39      601.75    118.97 o 
 -16   9  14       10.91        0.00     89.33 o 
 -13   9  14       40.82        0.00     65.62 o 
 -10   9  14       39.21        0.00     40.14 o 
  -7   9  14      109.75       40.31     42.41 o 
  -4   9  14     3173.07     3070.75    162.83 o 
  -1   9  14     5083.10     4471.14    298.22 o 
   2   9  14       61.99      131.41     57.99 o 
   5   9  14     1164.74     1114.37    146.94 o 
   8   9  14       13.23       41.83     88.82 o 
 -18  10  14        0.05      170.56    112.35 o 
 -15  10  14       73.16       61.26     71.63 o 
 -12  10  14        1.02       25.35     77.68 o 
  -9  10  14       77.68       54.92     49.58 o 
  -6  10  14      957.17     1039.36     93.92 o 
  -3  10  14      452.28      490.15     69.14 o 
   0  10  14      142.45      232.17     64.92 o 
   3  10  14      425.61      371.99    101.25 o 
   6  10  14       24.99        0.00     90.31 o 
   9  10  14       48.59      261.78    171.88 o 
 -17  11  14      427.45      545.34    137.55 o 
 -14  11  14      221.55      314.06     92.25 o 
 -11  11  14       71.32      213.09     83.48 o 
  -8  11  14     1716.45     1600.79    147.26 o 
  -5  11  14      316.78      233.41     85.39 o 
  -2  11  14       79.45      117.94     48.80 o 
   1  11  14     3001.24     2628.32    225.78 o 
   4  11  14       11.86       21.41    112.84 o 
   7  11  14      229.21      317.38    146.63 o 
 -19  12  14      179.27      275.08    182.36 o 
 -16  12  14        6.49      174.91    107.62 o 
 -13  12  14      441.11      539.89    109.45 o 
 -10  12  14     1776.31     1706.24    143.34 o 
  -7  12  14      876.83      957.98    110.30 o 
  -4  12  14        1.87       45.27     65.50 o 
  -1  12  14       74.90        0.00     57.29 o 
   2  12  14        1.88        0.00     95.98 o 
   5  12  14      199.73      408.58    150.30 o 
 -18  13  14      554.47      681.10    185.73 o 
 -15  13  14      343.51      364.15    112.55 o 
 -12  13  14       38.25      142.89    110.84 o 
  -9  13  14      654.01      596.22    103.58 o 
  -6  13  14      216.12      147.64     70.29 o 
  -3  13  14      353.13      384.16     83.31 o 
   0  13  14     1945.35     1215.69    151.25 o 
   3  13  14      150.50      300.54    146.54 o 
   6  13  14       97.16       30.12    131.83 o 
 -17  14  14       95.89      243.42    123.21 o 
 -14  14  14     3362.26     3017.84    302.46 o 
 -11  14  14      130.16      275.62     86.82 o 
  -8  14  14       19.68      193.76     77.02 o 
  -5  14  14      157.19      138.05     64.96 o 
  -2  14  14        1.24      112.68    143.87 o 
   1  14  14      113.32      339.56    149.26 o 
   4  14  14        6.28        6.31    135.95 o 
 -16  15  14      627.68      636.73    214.63 o 
 -13  15  14      994.09      972.32    175.20 o 
 -10  15  14      193.48       93.35     78.85 o 
  -7  15  14      679.64      564.87    109.06 o 
  -4  15  14      192.63      295.06     89.50 o 
  -1  15  14      316.18      494.18    181.15 o 
   2  15  14      419.97      244.39    170.09 o 
 -18  16  14      167.49      203.59    150.52 o 
 -15  16  14      486.60      504.96    168.24 o 
 -12  16  14      370.69      383.21    102.98 o 
  -9  16  14       95.68      196.64     92.24 o 
  -6  16  14        0.17        0.00     83.44 o 
  -3  16  14      105.97      118.07    112.90 o 
   0  16  14       16.14      260.48    156.26 o 
 -17  17  14      548.96      580.72    180.72 o 
 -14  17  14       27.82        0.00    128.34 o 
 -11  17  14       49.66      112.08     88.44 o 
  -8  17  14       10.24        0.00     93.90 o 
  -5  17  14      286.31      474.84    127.89 o 
  -2  17  14      112.79      444.90    154.24 o 
 -16  18  14      189.05      205.17    156.77 o 
 -13  18  14       16.36      114.43    108.29 o 
 -10  18  14        2.33        0.00     94.36 o 
  -7  18  14        6.91       39.30    103.18 o 
  -4  18  14      244.10      227.33    133.63 o 
 -12  19  14       17.26      169.56    172.87 o 
  -9  19  14        0.23       90.06    146.52 o 
  -6  19  14       42.66      864.15    332.80 o 
   0   0  15    76020.59    90620.67   9284.03 o 
   1   1  15       29.13      166.75     39.65 o 
  -1   2  15    11002.06    11628.23    564.96 o 
   2   2  15      744.45     1046.84     80.21 o 
  -3   3  15      209.86      205.39     43.65 o 
   0   3  15     1562.10     1623.40    139.91 o 
   3   3  15      554.63      765.57     84.92 o 
  -5   4  15      673.40      671.81     69.93 o 
  -2   4  15       11.98      425.64    158.95 o 
   1   4  15     2377.75     2167.92    132.55 o 
   4   4  15     2284.31     2105.20    106.64 o 
  -7   5  15       11.25        0.00     27.83 o 
  -4   5  15       18.26       55.26     52.21 o 
  -1   5  15      591.15      815.79     83.48 o 
   2   5  15      384.55      486.47     70.82 o 
   5   5  15      229.75      186.44     42.19 o 
  -9   6  15        6.15       86.46     38.00 o 
  -6   6  15        2.58      105.97     69.82 o 
  -3   6  15      372.06      405.23     81.19 o 
   0   6  15      931.52      783.79     85.57 o 
   3   6  15      925.88      935.49    104.79 o 
   6   6  15      878.44      750.80     94.84 o 
 -11   7  15     1151.43     1089.96    104.97 o 
  -8   7  15        1.06       41.86     57.47 o 
  -5   7  15        0.17       17.87     43.69 o 
  -2   7  15      507.95      661.05     89.53 o 
   1   7  15      203.90      262.18     90.53 o 
   4   7  15        3.33       15.43     50.95 o 
   7   7  15      842.19      724.49    121.33 o 
 -13   8  15        9.95       68.95     72.88 o 
 -10   8  15      232.05      295.05     50.28 o 
  -7   8  15      313.59      354.53     78.94 o 
  -4   8  15      988.29      877.65     81.66 o 
  -1   8  15     2512.88     3159.45    212.79 o 
   2   8  15     2799.71     2375.69    232.05 o 
   5   8  15     1136.92     1089.02    130.23 o 
   8   8  15        1.09       74.94     79.18 o 
 -15   9  15      286.79      450.55    135.21 o 
 -12   9  15       62.28      202.18     93.26 o 
  -9   9  15       17.90       64.36     48.28 o 
  -6   9  15      349.00      419.23     62.99 o 
  -3   9  15      602.61      728.07     71.18 o 
   0   9  15     1389.40     1541.04    135.19 o 
   3   9  15     1613.47     1408.80    140.20 o 
   6   9  15      121.88      152.01     86.32 o 
   9   9  15       72.53      159.88    141.63 o 
 -17  10  15      198.09      190.38    125.34 o 
 -14  10  15       36.83        0.00     68.16 o 
 -11  10  15       15.14        0.00     62.49 o 
  -8  10  15      244.44      180.29     60.66 o 
  -5  10  15     3812.34     3651.47    226.48 o 
  -2  10  15      274.56      370.56     90.39 o 
   1  10  15     4504.87     4347.61    291.92 o 
   4  10  15     1470.19     1484.01    219.10 o 
   7  10  15       43.53      150.99    127.99 o 
 -19  11  15      287.49      350.73    159.00 o 
 -16  11  15      128.96       50.26    138.77 o 
 -13  11  15       14.79        0.00     74.28 o 
 -10  11  15      165.56      307.32     91.53 o 
  -7  11  15      466.19      655.80     89.75 o 
  -4  11  15       53.44       15.69     51.94 o 
  -1  11  15      534.34      627.12     71.97 o 
   2  11  15      742.39      764.25    158.34 o 
   5  11  15       50.56       56.00    102.70 o 
   8  11  15        0.04        0.00    134.10 o 
 -18  12  15       53.41       86.12    127.45 o 
 -15  12  15      756.31      549.15    124.89 o 
 -12  12  15        0.63       88.82     77.79 o 
  -9  12  15     1595.64     1782.66    208.63 o 
  -6  12  15      116.41      161.68     73.20 o 
  -3  12  15     3233.50     3383.44    214.83 o 
   0  12  15      561.35     1052.48    187.13 o 
   3  12  15      623.44      541.39    154.65 o 
   6  12  15      301.67      232.70    154.66 o 
 -17  13  15       66.61      111.64    100.65 o 
 -14  13  15     1039.17      941.29    155.76 o 
 -11  13  15        0.00        0.00     53.40 o 
  -8  13  15     1217.69     1369.39    146.79 o 
  -5  13  15      716.45      889.76    107.06 o 
  -2  13  15     3484.49     3583.18    290.42 o 
   1  13  15        1.15      112.40    109.36 o 
   4  13  15      124.76       19.14    109.42 o 
 -19  14  15       18.64      232.37    172.51 o 
 -16  14  15      165.65        0.00     90.98 o 
 -13  14  15       12.76      140.60     96.12 o 
 -10  14  15     3211.98     3307.19    293.01 o 
  -7  14  15        6.93      101.06     67.13 o 
  -4  14  15      172.01      244.44     95.85 o 
  -1  14  15        3.19        0.00    107.60 o 
   2  14  15      180.23      253.50    159.28 o 
   5  14  15        6.21        0.00    134.55 o 
 -18  15  15        0.85       75.54    121.73 o 
 -15  15  15      104.37      112.99    106.09 o 
 -12  15  15     1179.03      964.81    168.33 o 
  -9  15  15       20.58       50.72     70.37 o 
  -6  15  15     1014.75      896.42    134.15 o 
  -3  15  15      234.34      471.72    131.01 o 
   0  15  15       52.21       83.74    126.61 o 
   3  15  15       10.85      121.46    157.28 o 
 -17  16  15        0.94        0.00    124.64 o 
 -14  16  15     1489.97     1429.20    224.86 o 
 -11  16  15      101.90      180.55     91.84 o 
  -8  16  15      219.58      213.86     90.33 o 
  -5  16  15      797.83      689.23    150.40 o 
  -2  16  15        4.85       58.08    118.29 o 
   1  16  15       85.06      182.43    169.62 o 
 -16  17  15        1.77        0.00    110.44 o 
 -13  17  15      208.22      296.36    124.99 o 
 -10  17  15       51.78       73.42     86.02 o 
  -7  17  15       14.25        0.00     87.23 o 
  -4  17  15       70.35        0.00    100.11 o 
  -1  17  15       61.32        0.00    206.07 o 
 -15  18  15       78.97        0.00    102.00 o 
 -12  18  15      100.66       52.50    102.60 o 
  -9  18  15       35.31      116.71    120.64 o 
  -6  18  15        6.42      129.27    113.36 o 
  -3  18  15       37.66       40.55    126.33 o 
 -14  19  15        1.01      174.39    137.67 o 
 -11  19  15       18.34       15.04    111.61 o 
  -8  19  15       12.11        0.00    147.37 o 
  -5  19  15       21.28      187.72    173.14 o 
  -1   1  16    13784.01    13847.44    490.02 o 
  -3   2  16      508.21      454.77     72.40 o 
   0   2  16      212.33       88.21     47.26 o 
  -5   3  16      188.88      456.45     68.16 o 
  -2   3  16     8999.65     8668.97    323.70 o 
   1   3  16      980.07      776.12     96.93 o 
  -7   4  16       24.19        0.00     29.61 o 
  -4   4  16      431.49      282.52     64.90 o 
  -1   4  16     9644.62     9337.16    466.42 o 
   2   4  16       25.82      164.19     63.20 o 
  -9   5  16      165.09      149.38     58.75 o 
  -6   5  16       52.94       66.32     73.63 o 
  -3   5  16     1318.16     1097.56     63.61 o 
   0   5  16     1447.14     1570.56    144.41 o 
   3   5  16      117.09      218.06     81.10 o 
 -11   6  16      113.62      129.50     56.76 o 
  -8   6  16      197.79      270.54     52.71 o 
  -5   6  16     8449.31     8998.77    370.89 o 
  -2   6  16     1371.74     1670.73    127.44 o 
   1   6  16      390.48      257.68     75.06 o 
   4   6  16      124.53      154.85     68.53 o 
 -13   7  16     1446.49     1079.38    120.76 o 
 -10   7  16      698.62      604.16     68.99 o 
  -7   7  16      961.27      803.25     79.66 o 
  -4   7  16    10932.29    10969.10    496.93 o 
  -1   7  16      177.13       74.59     72.77 o 
   2   7  16       18.84      171.71    104.80 o 
   5   7  16     3388.63     3432.67    269.46 o 
 -15   8  16       23.69       79.08     75.53 o 
 -12   8  16      468.21      531.09     84.70 o 
  -9   8  16      557.89      416.23     58.54 o 
  -6   8  16      309.28      472.55     59.18 o 
  -3   8  16      217.66      329.89     86.29 o 
   0   8  16        2.14       30.10     59.30 o 
   3   8  16      591.12      743.85    120.24 o 
   6   8  16       49.66       16.72     89.12 o 
 -17   9  16        2.92       73.74    107.28 o 
 -14   9  16        4.98       18.32     63.03 o 
 -11   9  16      592.43      644.83     93.79 o 
  -8   9  16     1287.22     1143.10    103.25 o 
  -5   9  16       40.19       82.59     60.61 o 
  -2   9  16    21894.18    23214.36   1248.74 o 
   1   9  16      931.23      943.88    105.82 o 
   4   9  16     1975.56     1967.65    232.41 o 
   7   9  16      288.13      295.17    133.34 o 
 -19  10  16      146.32        0.00    138.59 o 
 -16  10  16        2.56       61.91     83.38 o 
 -13  10  16      731.93      785.91    115.49 o 
 -10  10  16        8.05        4.95     57.32 o 
  -7  10  16      403.89      485.52    140.09 o 
  -4  10  16        1.32       50.94     53.86 o 
  -1  10  16     3850.79     4465.94    304.36 o 
   2  10  16      450.02      449.83    168.26 o 
   5  10  16      179.39        0.00    108.34 o 
   8  10  16       36.84       14.56    100.99 o 
 -18  11  16        3.65        0.00    129.25 o 
 -15  11  16      229.40      147.02     79.90 o 
 -12  11  16        0.35        0.00     76.00 o 
  -9  11  16     3943.00     3601.47    231.15 o 
  -6  11  16      428.00      372.41     75.26 o 
  -3  11  16     1799.66     1608.44    162.45 o 
   0  11  16     2490.39     2035.66    205.26 o 
   3  11  16     1206.15     1146.57    193.41 o 
   6  11  16       11.61        0.00    114.41 o 
 -17  12  16      695.80      571.49    139.16 o 
 -14  12  16      690.11      770.78    124.98 o 
 -11  12  16     2016.60     1758.14    145.90 o 
  -8  12  16     1732.49     1741.09    159.54 o 
  -5  12  16       39.40       83.41     60.95 o 
  -2  12  16     1063.88     1219.27    155.96 o 
   1  12  16      754.15      975.76    193.10 o 
   4  12  16        1.45        0.00    119.09 o 
   7  12  16       43.55      118.71    140.96 o 
 -16  13  16       10.63       92.04     93.31 o 
 -13  13  16      856.90      697.90    130.01 o 
 -10  13  16      101.55      137.86     70.07 o 
  -7  13  16      810.81      856.98    106.99 o 
  -4  13  16      100.90      355.18     86.01 o 
  -1  13  16      661.79      637.50    152.71 o 
   2  13  16      302.76      197.84    202.86 o 
   5  13  16        0.15        0.00    115.63 o 
 -18  14  16      510.85      470.79    185.48 o 
 -15  14  16      352.35      230.94    111.25 o 
 -12  14  16     5003.49     5064.51    382.24 o 
  -9  14  16      180.22      307.29     94.76 o 
  -6  14  16       10.71      103.02     69.86 o 
  -3  14  16      158.01      117.95    101.78 o 
   0  14  16      274.19      458.76    161.91 o 
   3  14  16       18.55      158.32    138.78 o 
 -17  15  16        4.28       27.12    109.30 o 
 -14  15  16      655.33      683.51    144.25 o 
 -11  15  16       32.90        0.00     73.35 o 
  -8  15  16      101.58      204.72     98.92 o 
  -5  15  16      810.09     1043.29    160.16 o 
  -2  15  16       23.30      192.93    135.19 o 
   1  15  16       94.58      137.99    143.47 o 
 -16  16  16        3.15       54.15    106.68 o 
 -13  16  16       10.66      216.17    103.53 o 
 -10  16  16      930.27      815.97    141.70 o 
  -7  16  16        8.48       45.31     98.80 o 
  -4  16  16        8.43        0.00     98.64 o 
  -1  16  16        0.62        0.00    116.52 o 
 -15  17  16      252.65      193.23    121.48 o 
 -12  17  16       10.13      101.95    114.89 o 
  -9  17  16        6.78        2.20     85.57 o 
  -6  17  16        0.92       54.88    116.51 o 
  -3  17  16      190.64      263.54    158.25 o 
 -14  18  16       45.03      242.04    128.83 o 
 -11  18  16       17.39        0.00    111.54 o 
  -8  18  16      274.09      245.04    120.91 o 
  -5  18  16      147.25      162.61    130.64 o 
 -10  19  16      108.31      248.67    141.97 o 
  -7  19  16       59.24       88.53    123.90 o 
   0   1  17     7947.44     8100.02    454.50 o 
  -2   2  17      327.87      426.57     78.09 o 
   1   2  17     7715.62     9669.73    512.76 o 
  -4   3  17      914.44      884.86     66.15 o 
  -1   3  17      428.26      656.46     80.19 o 
   2   3  17     4354.49     3561.45    215.05 o 
  -6   4  17      242.10      232.74     87.63 o 
  -3   4  17      141.07       78.38     47.05 o 
   0   4  17     4552.13     4777.47    284.84 o 
   3   4  17     2930.34     2968.78    182.57 o 
  -8   5  17      303.29      323.15     56.55 o 
  -5   5  17      472.89      484.48     53.31 o 
  -2   5  17    16669.61    19025.31    931.03 o 
   1   5  17      840.89     1008.35    105.00 o 
   4   5  17      182.34      238.58     60.69 o 
 -10   6  17       78.05       77.37     42.61 o 
  -7   6  17      406.42      343.72     57.26 o 
  -4   6  17      295.47      417.90     53.12 o 
  -1   6  17     3321.12     3089.68    205.88 o 
   2   6  17     1394.86     1626.09    134.89 o 
   5   6  17     1123.02     1033.52    135.42 o 
 -12   7  17      509.83      492.06     83.08 o 
  -9   7  17      860.16      700.55     82.05 o 
  -6   7  17       80.22      116.44     86.90 o 
  -3   7  17     4769.22     5104.32    331.95 o 
   0   7  17     2581.53     2152.57    198.74 o 
   3   7  17     1595.61     1491.67    132.04 o 
   6   7  17     1744.46     1375.01    154.51 o 
 -14   8  17       27.73       44.27     69.94 o 
 -11   8  17       44.67       80.10     53.89 o 
  -8   8  17     2180.75     2386.22    146.31 o 
  -5   8  17     4488.55     3882.02    210.09 o 
  -2   8  17      461.89      744.07    105.11 o 
   1   8  17      406.79      816.49    107.52 o 
   4   8  17      974.27      808.83    137.86 o 
   7   8  17      106.89      158.86    117.60 o 
 -16   9  17       10.52       23.59     99.69 o 
 -13   9  17       19.28      115.98     72.50 o 
 -10   9  17       24.89       64.93     76.77 o 
  -7   9  17     1563.91     1793.39    153.76 o 
  -4   9  17     6943.14     6744.33    445.34 o 
  -1   9  17      381.22      529.03    146.93 o 
   2   9  17     1043.23     1185.92    152.74 o 
   5   9  17        0.18      266.57    121.79 o 
   8   9  17        0.44       39.55    108.32 o 
 -18  10  17      828.73      587.64    193.62 o 
 -15  10  17       44.70        4.28     78.76 o 
 -12  10  17        3.70      109.92     95.05 o 
  -9  10  17       57.90      205.30     78.00 o 
  -6  10  17       85.81      257.19     63.85 o 
  -3  10  17      417.71     1012.58    286.04 o 
   0  10  17        1.72        0.00     68.11 o 
   3  10  17      494.77      619.34    147.58 o 
   6  10  17      103.02       96.98    117.52 o 
   9  10  17       12.78      284.06    166.29 o 
 -17  11  17     1033.93     1246.64    228.36 o 
 -14  11  17       58.54        0.00     74.59 o 
 -11  11  17       26.85      257.28     92.92 o 
  -8  11  17      305.90      298.67     79.50 o 
  -5  11  17     1712.79     1931.95    176.60 o 
  -2  11  17      606.76      682.84    122.07 o 
   1  11  17     1963.45     2004.48    245.58 o 
   4  11  17      834.52      756.64    160.97 o 
   7  11  17       13.17       41.94    123.56 o 
 -16  12  17       95.67        0.00    102.50 o 
 -13  12  17        5.00       20.78     78.63 o 
 -10  12  17      508.68      599.64     98.05 o 
  -7  12  17       12.03       15.85     91.06 o 
  -4  12  17     2115.15     1979.42    180.49 o 
  -1  12  17      496.29      536.47    128.71 o 
   2  12  17       29.44      232.32    128.45 o 
   5  12  17       20.39        0.00    102.30 o 
 -18  13  17       81.52      197.91    173.88 o 
 -15  13  17     1033.68      893.36    157.32 o 
 -12  13  17      266.01      354.21    130.42 o 
  -9  13  17      513.51      475.78    122.11 o 
  -6  13  17      255.48      405.61    106.08 o 
  -3  13  17        6.65       68.50     92.20 o 
   0  13  17       70.13        0.00    119.58 o 
   3  13  17       15.14       35.46    119.09 o 
 -17  14  17        2.51        0.00    124.53 o 
 -14  14  17        8.32      152.08    100.82 o 
 -11  14  17       10.81      303.29     89.59 o 
  -8  14  17       59.65       47.42     79.96 o 
  -5  14  17       28.58      171.72     85.92 o 
  -2  14  17      123.53      101.89    110.26 o 
   1  14  17       84.26      386.39    237.56 o 
   4  14  17       16.33        0.00    133.00 o 
 -16  15  17      186.18      210.58    122.19 o 
 -13  15  17        9.70      230.73    102.22 o 
 -10  15  17      149.36      267.57    117.61 o 
  -7  15  17       21.11       62.06     87.38 o 
  -4  15  17      177.56      120.06    110.42 o 
  -1  15  17       24.79       37.08    115.13 o 
   2  15  17       28.57      178.27    152.88 o 
 -15  16  17        6.38        0.00    109.75 o 
 -12  16  17       71.42      114.50     98.23 o 
  -9  16  17      149.57      274.61    115.51 o 
  -6  16  17      118.95      109.63    107.03 o 
  -3  16  17       31.87       57.50    114.53 o 
   0  16  17        0.01      215.08    154.61 o 
 -14  17  17      157.00       79.24    112.25 o 
 -11  17  17      159.36      108.89     97.85 o 
  -8  17  17       47.50       43.23     94.65 o 
  -5  17  17      263.67      411.86    159.93 o 
  -2  17  17        0.06       11.38    127.46 o 
 -13  18  17      104.13       88.84    128.72 o 
 -10  18  17       96.61      104.18    121.18 o 
  -7  18  17      112.02      170.93    125.68 o 
  -4  18  17        2.49      220.11    157.16 o 
  -9  19  17       19.53      155.90    138.77 o 
   0   0  18     2740.77     2654.57    267.51 o 
   1   1  18      115.09      236.39     75.72 o 
  -1   2  18       30.35       44.22     37.65 o 
   2   2  18      619.71      603.83     75.49 o 
  -3   3  18      475.16      460.66     70.71 o 
   0   3  18     1180.30     1331.42    104.07 o 
   3   3  18     1058.89     1074.66    106.66 o 
  -5   4  18        4.55       40.98     56.09 o 
  -2   4  18        5.28       79.60     65.63 o 
   1   4  18     4856.37     4990.40    325.39 o 
   4   4  18      171.47      146.48     81.20 o 
  -7   5  18      449.22      632.78     83.82 o 
  -4   5  18     4009.47     3647.40    196.85 o 
  -1   5  18     7026.89     7862.95    479.67 o 
   2   5  18      260.86      226.09    136.59 o 
   5   5  18     1780.62     1547.15    124.66 o 
  -9   6  18      188.46      228.83     63.80 o 
  -6   6  18       73.41       73.42     75.55 o 
  -3   6  18      867.80      972.97    108.59 o 
   0   6  18     5027.82     5550.83    345.59 o 
   3   6  18       97.30      159.65    104.73 o 
   6   6  18        9.32       59.38     95.91 o 
 -11   7  18        0.91      175.63    171.60 o 
  -8   7  18        9.85       39.18     43.57 o 
  -5   7  18     1162.45     1183.11    104.28 o 
  -2   7  18     5217.14     5720.70    352.32 o 
   1   7  18      125.72        9.33     64.19 o 
   4   7  18     1531.97     1292.85    170.95 o 
   7   7  18     1247.90     1168.42    182.35 o 
 -13   8  18       81.62      151.72    104.28 o 
 -10   8  18       33.75      154.50     65.62 o 
  -7   8  18      350.74      392.95     66.73 o 
  -4   8  18     4900.82     4889.68    396.01 o 
  -1   8  18     3414.40     3829.04    273.59 o 
   2   8  18      284.06      285.87    100.42 o 
   5   8  18        9.76       86.63    103.02 o 
   8   8  18     1302.41     1060.55    206.41 o 
 -15   9  18       45.99      123.54    113.36 o 
 -12   9  18        7.92       18.25     78.53 o 
  -9   9  18       45.70       88.17     88.01 o 
  -6   9  18     5477.33     5582.84    291.12 o 
  -3   9  18    16283.27    17423.94   1036.48 o 
   0   9  18       21.13       35.32     89.14 o 
   3   9  18     2199.44     2218.13    256.35 o 
   6   9  18       69.35      207.12    132.65 o 
   9   9  18       43.45       29.71    109.25 o 
 -17  10  18       25.23      276.61    138.47 o 
 -14  10  18      100.14      255.36    104.75 o 
 -11  10  18      485.93      636.89     98.97 o 
  -8  10  18     1694.37     1273.55    125.95 o 
  -5  10  18    13629.89    12672.75    758.47 o 
  -2  10  18     5224.45     5082.11    353.61 o 
   1  10  18       17.93       25.80     92.92 o 
   4  10  18      403.70      625.25    152.55 o 
   7  10  18        7.12        0.00    101.81 o 
 -16  11  18      171.32      205.61    165.45 o 
 -13  11  18      251.53      207.07     91.48 o 
 -10  11  18     4572.62     3711.43    248.20 o 
  -7  11  18     1137.67     1079.67    141.42 o 
  -4  11  18      747.95     1004.65    140.20 o 
  -1  11  18      444.48      716.80    103.92 o 
   2  11  18        0.04        0.00    100.19 o 
   5  11  18        0.36      104.07    132.12 o 
 -18  12  18      313.47      191.70    135.37 o 
 -15  12  18       54.74      122.12     92.68 o 
 -12  12  18       14.13        0.00     92.34 o 
  -9  12  18     5085.35     4874.44    390.15 o 
  -6  12  18     1467.04     1765.42    186.71 o 
  -3  12  18     7454.03     6956.81    482.17 o 
   0  12  18      502.88      247.81    123.61 o 
   3  12  18      155.30      137.33    132.11 o 
   6  12  18       15.28      189.34    152.03 o 
 -17  13  18      168.32      127.19    131.24 o 
 -14  13  18       55.26       56.42     89.43 o 
 -11  13  18      402.98      244.81    103.31 o 
  -8  13  18      294.14      466.81    110.96 o 
  -5  13  18        0.98      107.40     79.59 o 
  -2  13  18        0.60       56.19     94.11 o 
   1  13  18      136.53      269.85    141.88 o 
   4  13  18       17.68      257.75    146.98 o 
 -16  14  18       97.76        4.54     93.33 o 
 -13  14  18       46.84      104.72     89.01 o 
 -10  14  18       50.83       41.15     64.55 o 
  -7  14  18      269.55      345.47    113.52 o 
  -4  14  18      518.85      424.15    131.46 o 
  -1  14  18      172.90      130.07    120.73 o 
   2  14  18       11.00        0.00    118.13 o 
 -15  15  18        0.64        0.00    114.10 o 
 -12  15  18       86.52      196.80    109.87 o 
  -9  15  18        2.13        0.00     83.18 o 
  -6  15  18      143.02      332.34    172.61 o 
  -3  15  18      403.88      445.69    166.48 o 
   0  15  18       88.20      238.77    158.21 o 
 -14  16  18       86.24       33.62     98.34 o 
 -11  16  18       66.46      219.86    108.21 o 
  -8  16  18        3.57      156.95    128.93 o 
  -5  16  18       28.90      206.16    116.47 o 
  -2  16  18      112.91       99.28    128.57 o 
 -13  17  18        2.89        0.00    121.66 o 
 -10  17  18        0.02      240.23    117.34 o 
  -7  17  18        6.45       77.70    109.62 o 
  -4  17  18       33.18        0.00    136.85 o 
 -12  18  18        9.04        0.00    157.80 o 
  -9  18  18      105.90       90.62    155.53 o 
  -6  18  18        7.33        0.00    123.87 o 
  -1   1  19     1190.33     1285.94     78.44 o 
  -3   2  19       21.10        0.00     44.04 o 
   0   2  19     1037.89     1251.43    104.25 o 
  -5   3  19      335.45      540.36     72.59 o 
  -2   3  19     1402.61     2006.51    201.89 o 
   1   3  19        0.06      103.27    120.80 o 
  -7   4  19       25.18       34.60     61.94 o 
  -4   4  19      142.45      119.96     41.18 o 
  -1   4  19      960.75     1423.81    140.05 o 
   2   4  19     2874.22     2785.35    209.90 o 
  -9   5  19        1.37       79.27     69.59 o 
  -6   5  19       21.42      212.44     62.47 o 
  -3   5  19       81.56       78.47     55.85 o 
   0   5  19     3030.31     3047.00    220.15 o 
   3   5  19     1899.78     1863.55    167.36 o 
 -11   6  19     1828.87     1569.30    179.34 o 
  -8   6  19        0.32        0.00     55.97 o 
  -5   6  19      480.43      510.80     79.35 o 
  -2   6  19     8566.18     9443.41    598.51 o 
   1   6  19      990.52      965.09    122.07 o 
   4   6  19     1147.95      945.58    114.50 o 
 -13   7  19        2.40        0.00     77.29 o 
 -10   7  19     1211.77     1109.32    152.22 o 
  -7   7  19      967.51      845.62    101.59 o 
  -4   7  19      992.58      913.50    103.67 o 
  -1   7  19     6732.35     7030.52    444.77 o 
   2   7  19       24.92       63.07     62.73 o 
   5   7  19        9.80        1.91     98.12 o 
 -15   8  19      129.10       89.51    107.89 o 
 -12   8  19       71.86      149.11     87.20 o 
  -9   8  19      512.68      558.62     81.50 o 
  -6   8  19     4410.12     4112.33    260.18 o 
  -3   8  19     1905.68     2242.49    193.04 o 
   0   8  19       13.96       35.29     69.34 o 
   3   8  19     2411.45     2087.58    227.47 o 
   6   8  19        0.04        0.00    110.44 o 
 -17   9  19      578.72      235.96    139.03 o 
 -14   9  19      901.47      683.42    143.59 o 
 -11   9  19     1030.80     1001.82    116.18 o 
  -8   9  19     2577.48     2190.88    170.65 o 
  -5   9  19        2.98      174.90     73.33 o 
  -2   9  19     2010.53     2435.30    218.41 o 
   1   9  19     2898.94     2783.78    213.80 o 
   4   9  19      683.41      757.60    167.78 o 
   7   9  19       51.93       42.61    103.16 o 
 -16  10  19      206.02      284.98    136.95 o 
 -13  10  19       11.65      156.70     96.08 o 
 -10  10  19       48.69       24.17     57.12 o 
  -7  10  19       13.44      163.67    100.33 o 
  -4  10  19      791.78      988.66    147.20 o 
  -1  10  19       63.53      132.58     81.60 o 
   2  10  19      893.92     1003.99    190.87 o 
   5  10  19      141.09      286.67    137.51 o 
   8  10  19       20.68        0.00    121.35 o 
 -18  11  19      258.20      243.32    154.69 o 
 -15  11  19      285.08      201.97    107.37 o 
 -12  11  19     1471.62     1507.65    165.36 o 
  -9  11  19       41.22      168.82     71.45 o 
  -6  11  19      449.15      556.79    123.83 o 
  -3  11  19       57.93      255.26    100.53 o 
   0  11  19      472.00      690.84    125.56 o 
   3  11  19       71.40      180.56    128.55 o 
   6  11  19        4.76       87.20    127.71 o 
 -17  12  19       23.12      153.46    125.65 o 
 -14  12  19       56.40      147.69    100.61 o 
 -11  12  19        5.39      143.46     83.00 o 
  -8  12  19      484.54      704.55    119.04 o 
  -5  12  19      191.88      434.58    105.80 o 
  -2  12  19       11.86      314.03    219.23 o 
   1  12  19      561.30      452.20    201.49 o 
   4  12  19       23.15      177.13    150.72 o 
 -16  13  19       17.36      325.05    139.79 o 
 -13  13  19      824.73      764.40    149.45 o 
 -10  13  19      370.47      461.54     94.01 o 
  -7  13  19        5.34        0.00     80.86 o 
  -4  13  19       52.32       91.23     82.65 o 
  -1  13  19      323.70      240.55    130.30 o 
   2  13  19       77.69       59.42    117.99 o 
 -15  14  19       23.48       92.41    120.47 o 
 -12  14  19        0.63        0.00    101.18 o 
  -9  14  19       18.32        0.00     82.55 o 
  -6  14  19        0.10      135.13     89.31 o 
  -3  14  19        0.15        0.00     96.01 o 
   0  14  19      224.95      435.68    180.59 o 
   3  14  19       89.98       75.77    127.08 o 
 -14  15  19      226.51      243.82    133.43 o 
 -11  15  19        1.13       83.15    107.06 o 
  -8  15  19        3.86        0.00     96.95 o 
  -5  15  19       17.56       12.08    103.08 o 
  -2  15  19       83.04       92.39    119.42 o 
   1  15  19        0.00        0.00    165.54 o 
 -13  16  19       33.32        0.00    105.17 o 
 -10  16  19       22.94       18.97     90.21 o 
  -7  16  19       10.13       65.21    114.12 o 
  -4  16  19      116.88      232.77    167.54 o 
  -1  16  19       82.10      612.85    212.34 o 
 -12  17  19       41.14      282.56    146.67 o 
  -9  17  19       55.64      116.59    122.96 o 
  -6  17  19      368.47      211.29    142.41 o 
  -3  17  19        0.66       58.44    145.77 o 
 -11  18  19       28.62        0.00    145.60 o 
  -8  18  19      311.69      397.32    152.42 o 
   0   1  20      603.55      578.01     86.27 o 
  -2   2  20        5.28       22.70     33.66 o 
   1   2  20      496.70      642.83     78.94 o 
  -4   3  20     1102.22     1149.91    143.91 o 
  -1   3  20     3962.77     3712.99    248.03 o 
   2   3  20      814.75      720.84    100.27 o 
  -6   4  20       73.33       81.74     62.84 o 
  -3   4  20     1562.53     1582.74    131.29 o 
   0   4  20      294.93      390.16    133.84 o 
   3   4  20      824.88      525.15     98.46 o 
  -8   5  20      181.22      375.38     92.32 o 
  -5   5  20      385.21      554.77     69.22 o 
  -2   5  20       32.07       60.54     64.18 o 
   1   5  20       14.91      135.93     92.29 o 
   4   5  20      839.81     1212.45    141.97 o 
 -10   6  20      393.74      402.41     79.66 o 
  -7   6  20     2021.68     1979.81    223.13 o 
  -4   6  20      272.62      352.85    101.24 o 
  -1   6  20      524.54     1068.05    128.79 o 
   2   6  20      835.86      947.62    165.79 o 
   5   6  20      861.20     1206.94    162.55 o 
 -12   7  20      231.41      392.79    111.65 o 
  -9   7  20      350.23      615.71     93.45 o 
  -6   7  20      706.66      861.28    107.63 o 
  -3   7  20     2042.96     2429.61    193.62 o 
   0   7  20     6911.00     6501.21    470.92 o 
   3   7  20     1097.17     1387.28    138.64 o 
   6   7  20      697.17      791.01    143.79 o 
 -14   8  20      427.72      386.73    190.14 o 
 -11   8  20      490.76      552.24    111.63 o 
  -8   8  20     1894.79     1721.20    133.18 o 
  -5   8  20    27141.89    26755.49   1540.80 o 
  -2   8  20      767.19      788.69    135.62 o 
   1   8  20      241.55      134.10     97.08 o 
   4   8  20      273.04      289.30    115.01 o 
   7   8  20       55.12       15.09     99.35 o 
 -16   9  20      113.76      127.99    112.02 o 
 -13   9  20       38.22        0.00     80.75 o 
 -10   9  20       26.53       36.59     61.95 o 
  -7   9  20     1939.33     1495.29    183.07 o 
  -4   9  20    12053.96    12598.68    771.48 o 
  -1   9  20        3.18      130.66     79.12 o 
   2   9  20      356.43      501.95    132.61 o 
   5   9  20       37.23      232.18    191.13 o 
   8   9  20       79.96      184.57    129.05 o 
 -15  10  20     1247.97     1043.38    188.39 o 
 -12  10  20        7.60      128.35     89.19 o 
  -9  10  20       19.40      175.23     97.26 o 
  -6  10  20      516.92      461.63     99.87 o 
  -3  10  20      219.82      278.86    139.38 o 
   0  10  20     1651.67     1883.44    190.25 o 
   3  10  20      131.85      195.65    115.70 o 
   6  10  20      297.06      291.97    153.04 o 
 -17  11  20     1158.11      896.88    262.17 o 
 -14  11  20      174.27       13.82    112.24 o 
 -11  11  20     1071.09     1190.41    149.56 o 
  -8  11  20     2697.22     3008.29    256.81 o 
  -5  11  20       73.35      111.19     90.98 o 
  -2  11  20        1.81       60.87     90.19 o 
   1  11  20       78.07        0.00    110.20 o 
   4  11  20       56.76      208.35    145.99 o 
 -16  12  20      249.53      127.11    115.45 o 
 -13  12  20      665.85      870.93    169.15 o 
 -10  12  20     2015.30     1574.93    170.43 o 
  -7  12  20     1462.15     1674.46    221.73 o 
  -4  12  20      192.27      115.31     87.92 o 
  -1  12  20      409.42      512.69    123.15 o 
   2  12  20       64.22       97.98    146.10 o 
   5  12  20        0.21      140.57    138.96 o 
 -15  13  20      208.88       29.30    106.03 o 
 -12  13  20      526.76      607.90    161.28 o 
  -9  13  20     1216.19     1051.22    150.71 o 
  -6  13  20       72.14       69.52     93.65 o 
  -3  13  20     1273.41     1207.19    214.66 o 
   0  13  20       58.54      179.17    145.23 o 
   3  13  20       48.98       69.61    117.22 o 
 -14  14  20     1176.85      920.36    213.67 o 
 -11  14  20       93.05      114.22    112.92 o 
  -8  14  20       17.23       63.10     91.57 o 
  -5  14  20      159.84      239.18    125.09 o 
  -2  14  20      210.01      174.05    127.20 o 
   1  14  20       13.13       47.24    120.65 o 
 -13  15  20      353.86      260.77    148.53 o 
 -10  15  20      109.65      117.30     94.56 o 
  -7  15  20        0.32      157.88    104.10 o 
  -4  15  20      120.52      203.17    121.08 o 
  -1  15  20      147.07        0.00    130.45 o 
 -12  16  20       38.16      126.36    151.25 o 
  -9  16  20       63.31      194.23    124.90 o 
  -6  16  20        3.13        0.00    113.93 o 
  -3  16  20       48.60       13.93    163.56 o 
 -11  17  20      130.53        0.00    109.69 o 
  -8  17  20      171.33      420.34    181.97 o 
  -5  17  20       69.40      472.79    191.49 o 
   0   0  21     3505.71     3158.52    270.58 o 
   1   1  21      289.47      286.10     81.73 o 
  -1   2  21      471.52      501.51     89.14 o 
   2   2  21        0.79       82.60     79.55 o 
  -3   3  21       16.27       13.59     65.80 o 
   0   3  21      395.39      529.12     88.46 o 
   3   3  21     2214.50     2147.89    181.55 o 
  -5   4  21       64.48       27.77     89.46 o 
  -2   4  21      231.93      306.30     71.61 o 
   1   4  21      305.86      283.24    124.34 o 
   4   4  21     5092.02     5015.71    372.88 o 
  -7   5  21      818.99      923.75    105.93 o 
  -4   5  21     1061.10     1041.83    104.61 o 
  -1   5  21      137.21      310.93    124.14 o 
   2   5  21      166.05      333.67     89.39 o 
   5   5  21      910.06      957.13    122.90 o 
  -9   6  21       83.49      183.43     70.97 o 
  -6   6  21     1072.98     1090.56    118.54 o 
  -3   6  21       32.50      179.28     76.31 o 
   0   6  21     1201.47     1117.15    131.54 o 
   3   6  21     1302.57     1361.06    155.61 o 
   6   6  21     1815.35     1605.43    205.33 o 
 -11   7  21     2700.70     2406.54    224.93 o 
  -8   7  21     3553.69     3418.15    233.43 o 
  -5   7  21     7207.23     8434.48    553.23 o 
  -2   7  21        2.45      171.56    127.04 o 
   1   7  21      589.44      691.04    122.86 o 
   4   7  21       88.06       97.71     93.45 o 
   7   7  21     1263.48      862.26    176.36 o 
 -13   8  21     1005.30     1221.08    175.20 o 
 -10   8  21      396.98      486.74     94.41 o 
  -7   8  21      297.46      468.31    132.33 o 
  -4   8  21      218.35      568.03    117.61 o 
  -1   8  21      206.15      465.09    111.70 o 
   2   8  21      699.53      895.95    154.61 o 
   5   8  21      113.07      206.01    152.78 o 
   8   8  21      167.81      275.94    181.17 o 
 -15   9  21        1.83        0.00     97.23 o 
 -12   9  21       32.99      140.18     88.43 o 
  -9   9  21     1153.69     1127.54    126.12 o 
  -6   9  21        0.14        0.00     78.52 o 
  -3   9  21     5121.27     5883.53    445.38 o 
   0   9  21      775.05     1080.90    150.69 o 
   3   9  21        6.88        0.00    112.31 o 
   6   9  21        3.87      287.63    147.78 o 
 -17  10  21      416.83      384.17    155.98 o 
 -14  10  21       18.97        0.00     90.51 o 
 -11  10  21      167.80      466.71    114.28 o 
  -8  10  21      788.34     1229.68    173.01 o 
  -5  10  21     2479.20     2205.71    222.42 o 
  -2  10  21      669.90      691.72    147.80 o 
   1  10  21      718.13      609.48    146.74 o 
   4  10  21       94.04      240.63    203.12 o 
   7  10  21        0.04        0.00    164.01 o 
 -16  11  21        1.06       69.04    117.62 o 
 -13  11  21      353.06      214.27    107.39 o 
 -10  11  21      306.14      380.90    126.39 o 
  -7  11  21      950.69      852.11    159.52 o 
  -4  11  21      529.30      786.61    157.38 o 
  -1  11  21      112.45       23.35     95.24 o 
   2  11  21        0.13      253.96    152.80 o 
   5  11  21      264.04      340.59    167.22 o 
 -15  12  21      136.80      184.09    120.31 o 
 -12  12  21       33.69       58.29    123.55 o 
  -9  12  21      143.21      293.04    104.99 o 
  -6  12  21      248.83      238.43    107.82 o 
  -3  12  21       27.24        0.00     90.43 o 
   0  12  21        4.99      216.68    128.16 o 
   3  12  21      518.80      401.53    167.30 o 
 -14  13  21       13.21      175.36    136.17 o 
 -11  13  21       13.11      277.20    130.09 o 
  -8  13  21      127.88       56.06     88.57 o 
  -5  13  21       19.09        0.00     92.56 o 
  -2  13  21        0.71        7.56    107.57 o 
   1  13  21        2.67       10.42    131.10 o 
 -13  14  21        0.32        0.00    111.15 o 
 -10  14  21        2.49        0.00     88.92 o 
  -7  14  21       11.02       20.05     75.67 o 
  -4  14  21       23.26       42.20     95.54 o 
  -1  14  21        0.35      326.59    152.82 o 
 -15  15  21       12.09       22.82    119.57 o 
 -12  15  21      193.09       87.48    114.13 o 
  -9  15  21        9.51       94.33    105.01 o 
  -6  15  21        5.54      148.03    131.59 o 
  -3  15  21      212.86      376.56    179.19 o 
   0  15  21        0.96        0.00    150.37 o 
 -11  16  21       28.87      128.61    117.71 o 
  -8  16  21      402.00      439.74    149.89 o 
  -5  16  21      475.02      475.33    189.37 o 
 -10  17  21        2.79        0.00    159.39 o 
  -7  17  21       54.91      100.13    148.98 o 
  -1   1  22      164.40      220.48     58.86 o 
  -3   2  22        0.63      120.94    117.09 o 
   0   2  22      989.94      853.22     96.72 o 
  -5   3  22      921.62     1150.09    120.20 o 
  -2   3  22      291.74      435.26    112.60 o 
   1   3  22     1177.16     1255.39    122.68 o 
  -7   4  22      429.62      558.95     89.14 o 
  -4   4  22       36.41       35.93     84.62 o 
  -1   4  22      664.90      885.01    161.78 o 
   2   4  22     5001.76     4798.90    322.53 o 
  -9   5  22      513.58      486.78     92.29 o 
  -6   5  22     1545.96     1365.29    151.76 o 
  -3   5  22      103.20      129.76     65.80 o 
   0   5  22     1041.06      777.16    192.10 o 
   3   5  22        4.64      117.73    127.47 o 
 -11   6  22      525.90      487.47    163.36 o 
  -8   6  22     1295.77     1402.97    134.72 o 
  -5   6  22     1392.82     1666.03    185.57 o 
  -2   6  22     8308.92     8086.69    526.68 o 
   1   6  22     2674.24     2186.56    208.77 o 
   4   6  22     1145.74      948.31    125.65 o 
 -13   7  22      340.32      521.31    141.06 o 
 -10   7  22       73.39       70.24     67.42 o 
  -7   7  22     2487.47     1913.89    222.00 o 
  -4   7  22      439.20      655.62    110.29 o 
  -1   7  22     4325.47     4246.55    327.34 o 
   2   7  22     1583.62     1802.51    188.78 o 
   5   7  22       14.06        0.00    107.06 o 
 -15   8  22        3.84      157.75    127.22 o 
 -12   8  22     1320.45      946.41    156.37 o 
  -9   8  22     1061.17      903.98    126.50 o 
  -6   8  22      117.03       29.90     66.67 o 
  -3   8  22      988.91      872.14    146.49 o 
   0   8  22        0.27       74.83     77.22 o 
   3   8  22      263.93      180.87    103.14 o 
   6   8  22      159.86      221.16    128.75 o 
 -14   9  22       70.78        0.00     81.52 o 
 -11   9  22       51.94        0.00     83.89 o 
  -8   9  22       16.25      164.68    114.67 o 
  -5   9  22      161.06      172.13    130.70 o 
  -2   9  22     3104.33     3831.87    327.75 o 
   1   9  22        7.37        0.00    102.27 o 
   4   9  22        2.78        0.00    103.23 o 
   7   9  22      103.12      121.88    127.40 o 
 -16  10  22       19.05        0.00    114.37 o 
 -13  10  22      702.76      536.24    127.35 o 
 -10  10  22      385.72      467.09    120.46 o 
  -7  10  22      186.60      163.49    105.63 o 
  -4  10  22      390.53      522.66    120.32 o 
  -1  10  22      626.02      644.88    135.73 o 
   2  10  22      232.06      412.24    157.59 o 
   5  10  22        7.62        0.00    117.27 o 
 -15  11  22      539.86      458.78    159.22 o 
 -12  11  22       10.44        0.00    109.55 o 
  -9  11  22      890.09      796.12    144.35 o 
  -6  11  22      876.09     1068.01    160.52 o 
  -3  11  22      571.14      536.33    125.18 o 
   0  11  22      144.91      221.71    124.49 o 
   3  11  22      302.94      669.54    252.16 o 
 -14  12  22      427.57        0.00    156.52 o 
 -11  12  22      162.69      239.50    144.85 o 
  -8  12  22      185.43       63.43     87.97 o 
  -5  12  22        4.28       36.23     84.23 o 
  -2  12  22     1107.42     1185.69    193.36 o 
   1  12  22      281.51      417.64    152.85 o 
   4  12  22       11.93      137.98    146.62 o 
 -13  13  22       13.90        0.00    116.76 o 
 -10  13  22      300.61      348.82    106.90 o 
  -7  13  22       27.32      117.65    104.25 o 
  -4  13  22     1466.98     1334.62    184.53 o 
  -1  13  22      103.72        9.46    101.31 o 
   2  13  22       74.95      183.85    156.86 o 
 -15  14  22        0.86       51.93    137.11 o 
 -12  14  22       30.30        0.00    131.71 o 
  -9  14  22       78.82        7.11     80.44 o 
  -6  14  22      111.11      159.15    113.79 o 
  -3  14  22      152.07      238.77    156.13 o 
   0  14  22        0.05      153.47    143.38 o 
 -14  15  22        7.46      203.88    148.67 o 
 -11  15  22      154.83       34.82    108.05 o 
  -8  15  22        0.54      211.04    115.00 o 
  -5  15  22        0.73       23.09    109.74 o 
  -2  15  22      195.98      182.73    163.90 o 
 -10  16  22       42.75      104.42    148.09 o 
  -7  16  22      115.11      170.57    140.93 o 
  -4  16  22      446.97      141.60    143.73 o 
   0   1  23        9.01       34.68     80.25 o 
  -2   2  23      201.71      356.88    169.84 o 
   1   2  23      904.67      933.56    101.87 o 
  -4   3  23      206.50      247.56     99.33 o 
  -1   3  23        5.91        0.00     62.45 o 
   2   3  23     3879.13     3101.23    246.65 o 
  -6   4  23     2805.41     2689.39    207.74 o 
  -3   4  23      568.59      578.24    162.11 o 
   0   4  23     2504.01     2609.36    226.07 o 
   3   4  23     3690.59     3519.92    264.45 o 
  -8   5  23     5957.33     5355.10    342.03 o 
  -5   5  23     1324.49     1288.44    197.93 o 
  -2   5  23     3543.94     4170.19    360.04 o 
   1   5  23      171.71      232.92    122.61 o 
   4   5  23       21.63        0.00    104.66 o 
 -10   6  23      239.92      148.13    107.30 o 
  -7   6  23      873.89     1094.18    157.06 o 
  -4   6  23      121.65      269.21    102.74 o 
  -1   6  23      287.88      167.75    115.78 o 
   2   6  23      173.53      195.44     92.04 o 
   5   6  23      216.81       27.13    132.96 o 
 -12   7  23       54.54       90.05     86.14 o 
  -9   7  23      981.64      820.94    116.10 o 
  -6   7  23     2153.96     2290.78    229.62 o 
  -3   7  23      291.31      693.72    109.60 o 
   0   7  23      176.72      116.24     86.01 o 
   3   7  23       13.46        0.00     76.73 o 
   6   7  23      395.11      364.03    153.74 o 
 -14   8  23        8.37       93.07    115.54 o 
 -11   8  23      648.96      852.59    157.22 o 
  -8   8  23      973.68      830.75    153.62 o 
  -5   8  23      930.54     1025.49    205.86 o 
  -2   8  23      219.06      441.90    115.99 o 
   1   8  23      421.74      468.89    119.50 o 
   4   8  23       43.02       31.53     94.72 o 
   7   8  23        0.54       77.54    105.91 o 
 -16   9  23      234.17      535.25    187.17 o 
 -13   9  23      105.13      437.98    149.11 o 
 -10   9  23      318.86      501.74    137.21 o 
  -7   9  23      872.45     1018.10    166.89 o 
  -4   9  23      498.46      580.83    113.67 o 
  -1   9  23      873.27     1189.68    161.91 o 
   2   9  23       86.92        9.32     88.18 o 
   5   9  23      112.04       21.23    115.01 o 
 -15  10  23      519.93      450.67    156.89 o 
 -12  10  23       49.25      289.85    149.53 o 
  -9  10  23      160.62       43.26     81.25 o 
  -6  10  23       35.61      295.02    127.54 o 
  -3  10  23       10.92        0.00     90.40 o 
   0  10  23        7.85        0.00     86.68 o 
   3  10  23        1.23       33.97    105.19 o 
   6  10  23       56.82      138.09    145.57 o 
 -14  11  23       22.77        0.00    110.16 o 
 -11  11  23       93.80      242.14    146.85 o 
  -8  11  23      994.90     1043.19    161.78 o 
  -5  11  23      391.36      438.06    121.37 o 
  -2  11  23      146.11      181.45    106.10 o 
   1  11  23        3.56       54.66    112.38 o 
   4  11  23        6.94        0.00    142.29 o 
 -13  12  23        7.10        0.00    127.91 o 
 -10  12  23      151.54      186.08    111.82 o 
  -7  12  23     1414.83     1356.62    198.76 o 
  -4  12  23      406.26      440.46    134.70 o 
  -1  12  23       64.83      140.69    126.68 o 
   2  12  23       73.04       52.31    136.80 o 
 -15  13  23       37.55        6.99    132.26 o 
 -12  13  23      203.54      329.05    226.83 o 
  -9  13  23      169.60      156.97    117.13 o 
  -6  13  23       84.37       81.38    107.30 o 
  -3  13  23       35.19       45.36    102.72 o 
   0  13  23        9.76      108.78    145.09 o 
 -14  14  23        3.31      255.82    174.44 o 
 -11  14  23      195.23        5.87    121.64 o 
  -8  14  23       44.71      155.55    102.87 o 
  -5  14  23      191.72      369.47    156.44 o 
  -2  14  23       27.20       54.01    126.09 o 
 -13  15  23        1.91      136.71    166.20 o 
 -10  15  23       45.27      292.72    168.74 o 
  -7  15  23       25.41       65.09    105.90 o 
  -4  15  23        4.04      597.63    310.36 o 
  -9  16  23       48.21      173.24    128.07 o 
  -6  16  23        3.58       49.00    140.56 o 
   0   0  24      417.64      473.05    223.93 o 
   1   1  24       58.67      171.12    111.44 o 
  -1   2  24        8.89        0.00     96.70 o 
   2   2  24        0.18       74.48     69.29 o 
  -3   3  24        0.65      157.33     88.70 o 
   0   3  24      360.07      350.57     88.43 o 
   3   3  24     5438.27     4695.52    311.42 o 
  -5   4  24        1.85       92.06    103.19 o 
  -2   4  24        4.05       85.09     82.27 o 
   1   4  24     1163.45      987.17    138.28 o 
   4   4  24     2952.86     2488.27    213.25 o 
  -7   5  24      792.16     1015.34    146.70 o 
  -4   5  24     1917.62     1694.30    204.77 o 
  -1   5  24      606.41      517.21    143.51 o 
   2   5  24      390.96      391.62     96.70 o 
   5   5  24        4.19       30.87    108.88 o 
  -9   6  24      593.87      808.83    141.14 o 
  -6   6  24      167.57      395.75    116.89 o 
  -3   6  24       19.20        0.00     66.75 o 
   0   6  24     5089.76     4556.03    329.38 o 
   3   6  24       80.46      243.22     90.48 o 
   6   6  24       47.42        0.00    140.36 o 
 -11   7  24     1986.17     1398.66    164.93 o 
  -8   7  24     2796.99     2663.21    279.74 o 
  -5   7  24       79.71      419.15    116.23 o 
  -2   7  24      998.68     1182.28    152.29 o 
   1   7  24       62.04      251.89    119.24 o 
   4   7  24      143.43      302.78    120.05 o 
   7   7  24       26.47       31.28    101.68 o 
 -13   8  24     1908.26     1722.52    223.01 o 
 -10   8  24      564.67      374.62    148.54 o 
  -7   8  24      596.45      211.50    111.92 o 
  -4   8  24      244.87       98.51    102.36 o 
  -1   8  24        0.01      126.98    111.89 o 
   2   8  24       24.28      363.71    113.82 o 
   5   8  24      332.49      206.81    130.78 o 
 -15   9  24       59.81      114.96    149.76 o 
 -12   9  24      167.69      408.99    159.78 o 
  -9   9  24      171.50      141.75    107.82 o 
  -6   9  24     2904.72     2567.37    273.44 o 
  -3   9  24      197.39      309.65    106.92 o 
   0   9  24       79.11        0.00    120.37 o 
   3   9  24      171.93      293.80    135.56 o 
   6   9  24        0.46      128.33    148.06 o 
 -14  10  24      265.50       76.90    145.38 o 
 -11  10  24      797.51     1018.95    219.98 o 
  -8  10  24        4.27      229.05    114.83 o 
  -5  10  24     2140.06     2071.20    228.25 o 
  -2  10  24       32.82       46.82    106.25 o 
   1  10  24       16.13        9.79     97.20 o 
   4  10  24       78.00       87.85    128.43 o 
 -13  11  24      140.78        0.00    107.89 o 
 -10  11  24       22.52       32.52    101.48 o 
  -7  11  24      740.51     1077.82    174.92 o 
  -4  11  24      920.95     1181.94    190.60 o 
  -1  11  24      481.98      305.17    137.07 o 
   2  11  24      389.37       28.31    122.44 o 
 -12  12  24        4.90        0.00    110.02 o 
  -9  12  24      235.01      528.18    231.05 o 
  -6  12  24      500.68      456.24    141.49 o 
  -3  12  24      545.40      429.77    126.09 o 
   0  12  24       18.84      277.84    241.14 o 
 -14  13  24       10.30       65.47    143.69 o 
 -11  13  24       68.27        0.00    156.32 o 
  -8  13  24       24.02        0.00    126.97 o 
  -5  13  24       44.98        0.00     96.51 o 
  -2  13  24        0.15      192.57    139.53 o 
   1  13  24      105.85       27.85    122.69 o 
 -13  14  24       28.86        0.00    136.67 o 
 -10  14  24       30.70      122.00    139.90 o 
  -7  14  24       26.44       57.57     97.42 o 
  -4  14  24        0.06       89.79    127.05 o 
  -1  14  24      320.42      168.84    216.90 o 
  -9  15  24      329.47      292.31    165.79 o 
  -6  15  24       50.01        0.00    105.26 o 
  -1   1  25       41.54      323.13     91.43 o 
  -3   2  25      700.92      599.60    120.76 o 
   0   2  25        0.15        0.23     69.93 o 
  -5   3  25     1137.19     1187.23    181.92 o 
  -2   3  25      170.41      488.40    127.11 o 
   1   3  25      650.19      780.52    150.74 o 
  -7   4  25      860.86      795.08    143.75 o 
  -4   4  25      580.81      685.03    153.82 o 
  -1   4  25      170.10      150.88     78.56 o 
   2   4  25       23.45      184.31     77.95 o 
  -9   5  25       33.67      134.79     84.77 o 
  -6   5  25      269.35      591.52    143.62 o 
  -3   5  25       12.77        9.37     82.34 o 
   0   5  25       42.87      207.37     79.62 o 
   3   5  25     1744.92     1809.03    194.45 o 
 -11   6  25      458.71      197.79     94.18 o 
  -8   6  25      892.16      942.10    149.72 o 
  -5   6  25       26.00       83.39    123.61 o 
  -2   6  25       36.00       33.18     75.13 o 
   1   6  25       45.39      132.49     87.87 o 
   4   6  25      151.95       65.93     91.50 o 
 -13   7  25       52.96       13.52    111.63 o 
 -10   7  25        2.55       11.71    111.44 o 
  -7   7  25     1579.85     1578.79    204.04 o 
  -4   7  25       38.27       93.66    116.34 o 
  -1   7  25      341.48      520.56    114.72 o 
   2   7  25        0.01      166.53    122.24 o 
   5   7  25        9.73       54.33    100.12 o 
 -15   8  25       31.72        0.00    138.51 o 
 -12   8  25      114.04       99.98    118.26 o 
  -9   8  25      123.86      130.18    129.55 o 
  -6   8  25     1006.29     1097.35    171.66 o 
  -3   8  25       48.49      162.53    101.39 o 
   0   8  25      142.33      162.46    101.26 o 
   3   8  25       11.70        0.28     96.54 o 
   6   8  25        4.32      119.84    111.14 o 
 -14   9  25       90.44      218.82    154.00 o 
 -11   9  25      318.77      324.42    160.43 o 
  -8   9  25      352.93      272.66    121.51 o 
  -5   9  25        1.13      259.98    135.58 o 
  -2   9  25        2.05        0.00     87.87 o 
   1   9  25      162.83      311.83    132.27 o 
   4   9  25       96.98       30.07    134.77 o 
 -13  10  25      197.22      181.51    138.04 o 
 -10  10  25        2.46       58.88    106.77 o 
  -7  10  25      579.29      809.16    155.02 o 
  -4  10  25      680.60      740.42    165.76 o 
  -1  10  25        3.77      129.21    107.42 o 
   2  10  25       85.46      215.34    150.05 o 
 -12  11  25      113.93      429.50    169.88 o 
  -9  11  25      564.34      289.49    143.01 o 
  -6  11  25       21.07       93.72    119.65 o 
  -3  11  25      357.13      325.82    127.73 o 
   0  11  25        2.14        0.00    138.09 o 
   3  11  25        0.02        0.00    133.33 o 
 -11  12  25        0.29        0.00    110.17 o 
  -8  12  25      355.77      436.43    144.23 o 
  -5  12  25      346.98      466.04    156.40 o 
  -2  12  25      306.58      449.05    171.71 o 
   1  12  25        4.45       98.92    172.81 o 
 -13  13  25        5.14        0.00    127.54 o 
 -10  13  25      236.48      223.88    175.39 o 
  -7  13  25        0.12      256.44    153.43 o 
  -4  13  25      149.93       63.19    116.76 o 
  -1  13  25      325.14      129.01    162.57 o 
  -9  14  25      179.80      198.02    143.95 o 
  -6  14  25      173.76      118.47    126.81 o 
  -3  14  25       14.22        0.00    132.55 o 
  -8  15  25       20.64      219.58    185.40 o 
   0   1  26        0.69      108.20    172.01 o 
  -2   2  26        3.17       43.19     75.32 o 
   1   2  26      125.15      184.51    115.60 o 
  -4   3  26        0.35       78.88    107.06 o 
  -1   3  26       11.89       92.67    133.59 o 
   2   3  26     1826.47     1491.87    258.65 o 
  -6   4  26      766.21     1006.10    188.92 o 
  -3   4  26      143.08      439.15    112.56 o 
   0   4  26      202.71      252.38    115.38 o 
   3   4  26     1972.73     1586.91    215.61 o 
  -8   5  26     2081.07     1787.48    223.85 o 
  -5   5  26     1785.39     1523.84    202.88 o 
  -2   5  26        2.15      144.18     93.48 o 
   1   5  26      422.27      410.21    174.88 o 
   4   5  26      500.49      578.70    121.29 o 
 -10   6  26       61.08       42.94    108.78 o 
  -7   6  26     1170.76     1081.52    173.31 o 
  -4   6  26        1.93       58.37    103.70 o 
  -1   6  26     1951.82     2238.18    290.24 o 
   2   6  26      402.13      249.22     84.53 o 
   5   6  26      869.57     1162.97    192.72 o 
 -12   7  26       16.76      261.40    162.52 o 
  -9   7  26      707.70      842.57    174.46 o 
  -6   7  26       43.86      134.16    116.29 o 
  -3   7  26      179.86      398.80    127.34 o 
   0   7  26      185.98      250.16    102.75 o 
   3   7  26      364.85      370.26    155.34 o 
   6   7  26      191.70      137.67    146.81 o 
 -14   8  26      129.29      232.88    156.91 o 
 -11   8  26      245.62       87.30    132.88 o 
  -8   8  26       51.04      163.01    135.84 o 
  -5   8  26       84.37      360.11    130.73 o 
  -2   8  26      225.98      287.32    106.87 o 
   1   8  26       26.50      178.82    108.53 o 
   4   8  26        4.61        0.00    105.75 o 
 -13   9  26      100.12       67.14    119.37 o 
 -10   9  26       19.41       69.03    126.62 o 
  -7   9  26      241.08      395.01    142.74 o 
  -4   9  26        8.53       10.21    102.34 o 
  -1   9  26      170.28      126.55     97.16 o 
   2   9  26       43.76       21.50    105.72 o 
   5   9  26        9.58       15.40    119.82 o 
 -12  10  26       27.51       84.97    158.72 o 
  -9  10  26       67.07       31.14     93.75 o 
  -6  10  26      215.83      260.73    138.24 o 
  -3  10  26        7.50       44.80     98.49 o 
   0  10  26       91.94      175.45    133.62 o 
   3  10  26      370.34      202.24    158.55 o 
 -11  11  26      163.04      127.32    135.00 o 
  -8  11  26      227.90      312.59    137.12 o 
  -5  11  26      122.23      151.85    123.13 o 
  -2  11  26      227.21      101.02    110.61 o 
   1  11  26       53.32        0.00    121.50 o 
 -10  12  26       12.56        0.00    129.06 o 
  -7  12  26        0.01       12.79    104.30 o 
  -4  12  26       88.75      146.74    127.99 o 
  -1  12  26      239.20      137.97    136.99 o 
  -9  13  26        2.36        0.00    136.99 o 
  -6  13  26       95.37       29.18    114.91 o 
  -3  13  26      102.23      246.04    165.53 o 
  -8  14  26      125.60       35.51    119.66 o 
  -5  14  26       17.64      294.93    212.87 o 
   0   0  27      455.75      365.24    370.42 o 
   1   1  27      258.71       59.40    124.62 o 
  -1   2  27     1184.91     1278.60    212.04 o 
   2   2  27      821.39      607.58    142.47 o 
  -3   3  27      232.69      197.35    110.99 o 
   0   3  27     1137.01     1240.57    221.07 o 
   3   3  27       33.12      207.82    145.40 o 
  -5   4  27      137.01      139.26    109.33 o 
  -2   4  27        5.28      198.99    111.56 o 
   1   4  27       29.19       35.81     82.77 o 
   4   4  27     1227.95     1309.13    203.91 o 
  -7   5  27      164.89      292.37    129.43 o 
  -4   5  27      324.53      357.02    119.50 o 
  -1   5  27      223.44      315.18    192.52 o 
   2   5  27     1528.10     1719.91    207.58 o 
   5   5  27       45.20        0.00    119.87 o 
  -9   6  27      313.61      260.90    150.68 o 
  -6   6  27      731.21      865.39    174.58 o 
  -3   6  27      155.22      119.13    111.34 o 
   0   6  27       75.70        0.00     81.58 o 
   3   6  27        1.72        4.01     86.80 o 
   6   6  27      143.63       51.44    115.62 o 
 -11   7  27      120.53      237.90    145.40 o 
  -8   7  27        5.28      120.43    127.47 o 
  -5   7  27      533.07      524.45    165.73 o 
  -2   7  27       99.60        0.00     98.31 o 
   1   7  27        2.15      160.17    108.90 o 
   4   7  27      106.30       72.48    133.04 o 
 -13   8  27        5.75       56.88    148.86 o 
 -10   8  27       50.78       64.90    116.71 o 
  -7   8  27      780.08      819.35    194.18 o 
  -4   8  27       59.45        0.00    108.24 o 
  -1   8  27       28.37       58.67     96.52 o 
   2   8  27       50.10      104.99    115.67 o 
   5   8  27        4.30       49.41    155.86 o 
 -12   9  27       81.50      128.56    147.31 o 
  -9   9  27      450.86      692.24    171.51 o 
  -6   9  27        2.83        0.00    107.90 o 
  -3   9  27      535.57      563.66    173.08 o 
   0   9  27        0.13        0.00     94.96 o 
   3   9  27       37.45       52.07    126.50 o 
 -11  10  27        7.51      280.31    167.47 o 
  -8  10  27        3.62      238.40    149.26 o 
  -5  10  27     1217.39     1048.62    196.01 o 
  -2  10  27      141.38      197.32    128.31 o 
   1  10  27        2.43       47.00    106.71 o 
 -10  11  27       45.13       75.43    120.85 o 
  -7  11  27      838.07      502.23    180.30 o 
  -4  11  27       75.12       16.99    123.09 o 
  -1  11  27       28.31      242.25    166.86 o 
  -9  12  27      911.06      881.39    226.29 o 
  -6  12  27       39.06      145.06    123.88 o 
  -3  12  27       29.36      286.29    151.81 o 
  -8  13  27      414.60      494.84    193.24 o 
  -5  13  27      521.31      679.43    222.17 o 
  -1   1  28        2.62       27.62    108.40 o 
  -3   2  28       33.19      162.53    142.02 o 
   0   2  28       53.59      260.92    124.01 o 
  -5   3  28       57.60       75.88    102.58 o 
  -2   3  28       32.75      364.86    146.27 o 
   1   3  28      280.38      503.81    161.35 o 
  -7   4  28       31.68        0.00    107.56 o 
  -4   4  28      289.31      614.68    145.67 o 
  -1   4  28       92.86      233.72    179.64 o 
   2   4  28      990.41      902.08    282.63 o 
  -9   5  28       44.14      123.54    109.40 o 
  -6   5  28      956.89     1021.01    190.22 o 
  -3   5  28        2.35      117.03    111.69 o 
   0   5  28      152.80      236.52    136.84 o 
   3   5  28       38.97       42.16     96.61 o 
 -11   6  28      224.41      383.00    178.10 o 
  -8   6  28       58.15      386.32    147.66 o 
  -5   6  28       10.23        2.72     97.13 o 
  -2   6  28      246.31       33.14     96.93 o 
   1   6  28      132.46      252.37    126.87 o 
   4   6  28        9.82       63.62    142.71 o 
 -10   7  28       13.27        0.00    144.16 o 
  -7   7  28      413.63      428.16    141.90 o 
  -4   7  28       51.83       98.81    113.94 o 
  -1   7  28        0.62       65.85    111.86 o 
   2   7  28      734.37      351.34    148.00 o 
   5   7  28       52.10      135.50    158.22 o 
 -12   8  28      611.62      520.04    186.49 o 
  -9   8  28        1.95      171.41    147.11 o 
  -6   8  28      232.68      100.71    116.22 o 
  -3   8  28       35.91       13.71    111.91 o 
   0   8  28       15.36       24.47     90.76 o 
   3   8  28      165.02      163.01    173.94 o 
 -11   9  28       22.94       80.95    165.59 o 
  -8   9  28       55.32       59.63    111.96 o 
  -5   9  28      714.86      541.87    219.04 o 
  -2   9  28      148.42      211.45    124.57 o 
   1   9  28       57.28       25.29    117.95 o 
 -10  10  28        5.46        0.00    128.86 o 
  -7  10  28      746.95      575.72    191.92 o 
  -4  10  28        8.92       93.92    127.31 o 
  -1  10  28      151.43        0.00    117.16 o 
  -9  11  28       28.83      195.02    160.17 o 
  -6  11  28      142.48      171.55    143.03 o 
  -3  11  28      157.81      107.27    132.09 o 
   0  11  28      104.70       62.36    147.76 o 
  -8  12  28       40.42        0.00    124.87 o 
  -5  12  28        1.01       79.01    132.33 o 
   0   1  29       69.20      187.18    151.55 o 
  -2   2  29        0.20        0.00    177.71 o 
   1   2  29      918.21      770.31    269.34 o 
  -4   3  29      340.66      528.21    189.97 o 
  -1   3  29       13.90        0.00    138.09 o 
   2   3  29       95.11        0.00    134.55 o 
  -6   4  29       11.68       69.60    114.29 o 
  -3   4  29       39.53      264.85    162.48 o 
   0   4  29      154.91      329.48    157.14 o 
   3   4  29      347.35      737.38    183.75 o 
  -8   5  29       20.44      123.91    124.92 o 
  -5   5  29      115.03       35.84    112.91 o 
  -2   5  29       15.55      257.20    147.44 o 
   1   5  29      209.35      365.53    158.22 o 
   4   5  29      167.39       45.59    121.03 o 
 -10   6  29        3.19      102.39    168.90 o 
  -7   6  29       42.56      157.39    112.10 o 
  -4   6  29       29.52        0.00    113.09 o 
  -1   6  29        1.01        0.00    123.09 o 
   2   6  29        6.65       18.01     91.91 o 
   5   6  29      269.96      291.99    154.89 o 
  -9   7  29      127.36      323.11    182.53 o 
  -6   7  29      484.10      852.78    183.04 o 
  -3   7  29        3.93      113.38    127.91 o 
   0   7  29        2.98       81.73    144.69 o 
   3   7  29       39.91      107.33    131.57 o 
 -11   8  29       59.85       73.46    141.03 o 
  -8   8  29      526.05      462.94    167.20 o 
  -5   8  29       80.20      143.27    135.19 o 
  -2   8  29      172.59       65.16    129.29 o 
   1   8  29       75.72      175.25    172.74 o 
 -10   9  29        0.02       42.64    131.87 o 
  -7   9  29        1.83       11.11    163.14 o 
  -4   9  29       70.61      172.98    144.81 o 
  -1   9  29       20.39       89.68    115.62 o 
   2   9  29      219.25      406.07    199.06 o 
  -9  10  29       25.00        0.00    140.57 o 
  -6  10  29      250.78      155.33    149.15 o 
  -3  10  29       34.84      217.46    138.65 o 
   0  10  29      121.94      404.23    245.07 o 
  -8  11  29      799.90     1054.36    252.61 o 
  -5  11  29      403.73      525.30    214.20 o 
  -2  11  29      376.09      205.15    176.54 o 
   0   0  30      460.74      175.64    247.11 o 
   1   1  30       12.25        0.00    178.72 o 
  -1   2  30      392.51      168.31    162.08 o 
   2   2  30     1314.09     1306.65    249.34 o 
  -3   3  30      259.82      282.90    161.31 o 
   0   3  30      282.04      307.87    153.34 o 
   3   3  30      194.55      186.30    163.88 o 
  -5   4  30       22.39        0.00    120.16 o 
  -2   4  30      121.74      157.47    138.28 o 
   1   4  30      891.08      885.79    202.85 o 
   4   4  30      195.93      208.82    140.26 o 
  -7   5  30       33.10        0.00     97.74 o 
  -4   5  30        6.72       80.39    132.22 o 
  -1   5  30      377.11      846.99    208.00 o 
   2   5  30       41.58       38.57    129.96 o 
   5   5  30       48.70       83.12    145.93 o 
  -9   6  30       24.27      296.42    201.24 o 
  -6   6  30       45.92       40.97    107.94 o 
  -3   6  30       65.86      130.14    132.76 o 
   0   6  30       66.56      100.14    135.52 o 
   3   6  30       12.95       47.57    133.57 o 
  -8   7  30        2.69      218.22    162.24 o 
  -5   7  30      158.25      219.34    135.79 o 
  -2   7  30       13.57       90.04    137.95 o 
   1   7  30        1.54      148.35    144.19 o 
 -10   8  30       23.17        0.00    119.86 o 
  -7   8  30       47.19      274.41    162.20 o 
  -4   8  30        6.86        0.00    114.84 o 
  -1   8  30       34.14       77.69    157.54 o 
   2   8  30       72.34      133.00    195.98 o 
  -9   9  30       19.78       61.77    134.65 o 
  -6   9  30       65.15      148.63    153.83 o 
  -3   9  30       86.09      244.74    161.26 o 
   0   9  30       56.76      201.45    183.94 o 
  -8  10  30       74.44       89.10    164.94 o 
  -5  10  30        0.00       81.88    151.68 o 
  -2  10  30        1.41       84.90    136.98 o 
  -1   1  31       82.31        0.00    140.11 o 
  -3   2  31       66.01      353.74    181.83 o 
   0   2  31      202.35      300.64    169.12 o 
  -5   3  31       77.94      259.31    161.81 o 
  -2   3  31        1.01       15.41    130.34 o 
   1   3  31      468.56      467.22    189.41 o 
  -7   4  31      391.91      289.56    165.49 o 
  -4   4  31        5.45      175.54    148.27 o 
  -1   4  31       20.90        3.21    162.19 o 
   2   4  31        6.35        0.00    122.35 o 
  -9   5  31       10.79      127.77    172.12 o 
  -6   5  31        9.43      184.33    146.87 o 
  -3   5  31        0.09      151.34    155.70 o 
   0   5  31      434.01      207.70    151.58 o 
   3   5  31        0.75      461.15    264.10 o 
  -8   6  31       86.93        6.09    139.71 o 
  -5   6  31       41.90      128.01    137.40 o 
  -2   6  31       41.30        0.00    120.03 o 
   1   6  31      232.06      506.26    199.38 o 
  -7   7  31        8.89      184.07    192.50 o 
  -4   7  31       17.30       20.47    129.07 o 
  -1   7  31      228.78      483.80    192.64 o 
   2   7  31       21.97        0.00    155.67 o 
  -6   8  31        0.33        0.00    126.56 o 
  -3   8  31        0.01        0.00    149.18 o 
   0   8  31       15.02       46.81    155.17 o 
  -5   9  31        0.03        1.99    127.44 o 
  -2   9  31       67.86      170.90    166.22 o 
   0   1  32       10.02        7.10    125.12 o 
  -2   2  32       35.01       21.41    139.44 o 
   1   2  32        9.56        0.00    172.86 o 
  -4   3  32       20.02      177.03    175.44 o 
  -1   3  32       93.74      140.38    163.16 o 
   2   3  32      208.66      248.59    167.48 o 
  -6   4  32        3.46       64.35    227.17 o 
  -3   4  32      157.58       50.70    113.70 o 
   0   4  32      638.30      524.89    210.16 o 
   3   4  32        0.06       90.94    164.34 o 
  -8   5  32       26.29        0.00    152.85 o 
  -5   5  32       44.48       59.92    144.25 o 
  -2   5  32      317.25      277.55    173.40 o 
   1   5  32      229.35      231.63    171.64 o 
  -7   6  32      124.51      246.54    156.33 o 
  -4   6  32       10.31       15.14    144.88 o 
  -1   6  32      181.67       80.69    154.64 o 
  -6   7  32      151.56      227.38    186.50 o 
  -3   7  32       54.05       18.24    122.64 o 
   0   7  32       61.80      123.38    171.02 o 
  -5   8  32     1081.12      844.87    230.18 o 
   0   0  33       49.71        0.00    244.14 o 
   1   1  33        6.05        4.82    176.51 o 
  -1   2  33       15.48       16.07    158.34 o 
   2   2  33      118.59      579.39    212.80 o 
  -3   3  33        4.27      145.78    186.73 o 
   0   3  33      239.66      566.40    258.61 o 
   3   3  33      220.54      460.08    190.51 o 
  -5   4  33       67.94       80.26    214.72 o 
  -2   4  33        3.55      206.76    208.66 o 
   1   4  33        7.38      238.12    172.37 o 
  -4   5  33        0.54      283.63    184.21 o 
  -1   5  33      374.31      854.68    269.16 o 
  -3   6  33        6.37       54.89    139.44 o 
  -1   1  34       11.19      218.30    182.22 o 
  -3   2  34      255.53      151.24    155.46 o 
   0   2  34      119.37      225.20    178.91 o 
  -2   3  34       33.90      167.29    178.44 o 
                                                 
